# Supplementary material for: Poly[μ-aqua-diaqua­(μ3-N′-carboxy­methyl­ethylenediamine-N,N,N′-tri­acetato)oxidopotassium(I)vanadium(IV)]
Source: Acta Crystallogr Sect E Struct Rep Online. 2008 Jun 7;64(Pt 7):m897. doi: 10.1107/S1600536808017030 (PMC2961877; doi:10.1107/S1600536808017030)
Supplement: Supplementary file 1 [file e-64-0m897-sup1.cif]

##############################################################################
###                                                                        ###
###        Electronic paper (Acta Crystallographica Section E)             ###
###                                                                        ###
##############################################################################
#                                                                            #
# This CIF contains the data in a paper accepted for publication in Acta     #
# Crystallographica Section E. It conforms to the requirements of Notes      #
# for Authors for Section E, and has been peer reviewed under the auspices   #
# of the IUCr Commission on Journals.                                        #
#                                                                            #
# Full details of the Crystallographic Information File format               #
# are given in the paper "The Crystallographic Information File (CIF):       #
# a New Standard Archive File for Crystallography" by S. R. Hall, F. H.      #
# Allen and I. D. Brown [Acta Cryst. (1991), A47, 655-685].                  #
#                                                                            #
# The current version of the core CIF dictionary is obtainable from          #
# ftp://ftp.iucr.org/pub/cif_core.dic. The current version number is 2.4.    #
#                                                                            #
# Software is freely available for graphical display of the structure(s) in  #
# this CIF.  For information consult the CIF home page http://www.iucr.org/  #
# cif/home.html                                                              #
#                                                                            #
# This file may be used for bona fide research purposes within the           #
# scientific community so long as proper attribution is given to the journal # 
# article from which it was obtained.                                        #
#                                                                            #
##############################################################################
                                             
data_I
_audit_creation_method     SHELXL-97
_chemical_name_systematic
;
Poly[\m-aqua-diaqua(\m~3~-N'-carboxymethylethylenediamine-N,N,N'-
triacetato)oxidopotassium(I)vanadium(IV)]
;
_chemical_name_common     ?
_chemical_formula_moiety     'C10 H19 K N2 O12 V'
_chemical_formula_sum     'C10 H19 K N2 O12 V'
_chemical_formula_iupac     '[K V (C10 H13 N2 O8) O (H2 O1)3]'
_chemical_formula_weight     449.31
_chemical_melting_point     ?
_symmetry_cell_setting     monoclinic
_symmetry_space_group_name_H-M     'P 21/c'
_symmetry_space_group_name_Hall     '-P 2ybc'
loop_
    _symmetry_equiv_pos_as_xyz
    'x, y, z'
    '-x, y+1/2, -z+1/2'
    '-x, -y, -z'
    'x, -y-1/2, z-1/2'
_cell_length_a     6.6701(13)
_cell_length_b     13.618(3)
_cell_length_c     18.693(4)
_cell_angle_alpha     90.00
_cell_angle_beta     96.150(2)
_cell_angle_gamma     90.00
_cell_volume     1688.2(6)
_cell_formula_units_Z     4
_cell_measurement_reflns_used     3074
_cell_measurement_theta_min     2.14
_cell_measurement_theta_max     26.61
_cell_measurement_temperature     298(2)
_exptl_crystal_description     'block'
_exptl_crystal_colour     'blue'
_exptl_crystal_size_max     0.40
_exptl_crystal_size_mid     0.30
_exptl_crystal_size_min     0.20
_exptl_crystal_density_diffrn     1.768
_exptl_crystal_density_meas     ?
_exptl_crystal_density_method     'not measured'
_exptl_crystal_F_000     924
_exptl_absorpt_coefficient_mu     0.902
_exptl_absorpt_correction_type     multi-scan
_exptl_absorpt_process_details     '(SADABS; Sheldrick, 2000)'
_exptl_absorpt_correction_T_min     0.7143
_exptl_absorpt_correction_T_max     0.8402
_exptl_special_details
;
;
_diffrn_ambient_temperature     298(2)
_diffrn_radiation_type     MoK\a
_diffrn_radiation_wavelength     0.71073
_diffrn_radiation_source     'fine-focus sealed tube'
_diffrn_radiation_monochromator     graphite
_diffrn_measurement_device_type     'Bruker SMART 1K CCD'
_diffrn_measurement_method     \w
_diffrn_detector_area_resol_mean     ?
_diffrn_reflns_number     6813
_diffrn_reflns_av_R_equivalents     0.0237
_diffrn_reflns_av_sigmaI/netI     0.0344
_diffrn_reflns_theta_min     2.65
_diffrn_reflns_theta_max     25.00
_diffrn_reflns_theta_full     25.00
_diffrn_measured_fraction_theta_max     0.997
_diffrn_measured_fraction_theta_full     0.997
_diffrn_reflns_limit_h_min     -7
_diffrn_reflns_limit_h_max     7
_diffrn_reflns_limit_k_min     -16
_diffrn_reflns_limit_k_max     16
_diffrn_reflns_limit_l_min     -12
_diffrn_reflns_limit_l_max     22
_diffrn_standards_number     0
_diffrn_standards_interval_count     ?
_diffrn_standards_interval_time     ?
_diffrn_standards_decay_%     ?
_refine_special_details
;
Refinement of <i>F</i>^2^ against ALL reflections. The weighted <i>R</i>-factor
<i>wR</i> and goodness of fit <i>S</i> are based on <i>F</i>^2^, conventional
<i>R</i>-factors <i>R</i> are based on <i>F</i>, with <i>F</i> set to zero for
negative <i>F</i>^2^. The threshold expression of <i>F</i>^2^ >
\s(<i>F</i>^2^) is used only for calculating <i>R</i>-factors(gt) <i>etc</i>.
and is not relevant to the choice of reflections for refinement.
<i>R</i>-factors based on <i>F</i>^2^ are statistically about twice as large
as those based on <i>F</i>, and <i>R</i>- factors based on ALL data will be
even larger.
;
_reflns_number_total     2957
_reflns_number_gt     2613
_reflns_threshold_expression     I>2\s(I)
_refine_ls_structure_factor_coef     Fsqd
_refine_ls_matrix_type     full
_refine_ls_R_factor_all     0.0427
_refine_ls_R_factor_gt     0.0361
_refine_ls_wR_factor_gt     0.0848
_refine_ls_wR_factor_ref     0.0877
_refine_ls_goodness_of_fit_ref     1.070
_refine_ls_restrained_S_all     1.070
_refine_ls_number_reflns     2957
_refine_ls_number_parameters     236
_refine_ls_number_restraints     0
_refine_ls_hydrogen_treatment     constr
_refine_ls_weighting_scheme     calc
_refine_ls_weighting_details
         'calc w=1/[\s^2^(Fo^2^)+(0.0425P)^2^+0.6912P] where P=(Fo^2^+2Fc^2^)/3'
_atom_sites_solution_hydrogens     geom
_atom_sites_solution_primary     direct
_atom_sites_solution_secondary     difmap
_refine_ls_shift/su_max     0.001
_refine_ls_shift/su_mean     0.000
_refine_diff_density_max     0.328
_refine_diff_density_min     -0.220
_refine_ls_extinction_method     none
_refine_ls_extinction_coef     ?
loop_
    _atom_type_symbol
    _atom_type_description
    _atom_type_scat_dispersion_real
    _atom_type_scat_dispersion_imag
    _atom_type_scat_source
    'C' 'C' 0.0033 0.0016
                         'International Tables Vol C Tables 4.2.6.8 and 6.1.1.4'
    'H' 'H' 0.0000 0.0000
                         'International Tables Vol C Tables 4.2.6.8 and 6.1.1.4'
    'N' 'N' 0.0061 0.0033
                         'International Tables Vol C Tables 4.2.6.8 and 6.1.1.4'
    'O' 'O' 0.0106 0.0060
                         'International Tables Vol C Tables 4.2.6.8 and 6.1.1.4'
    'V' 'V' 0.3005 0.5294
                         'International Tables Vol C Tables 4.2.6.8 and 6.1.1.4'
    'K' 'K' 0.2009 0.2494
                         'International Tables Vol C Tables 4.2.6.8 and 6.1.1.4'
_computing_data_collection     'SMART (Bruker, 2000)'
_computing_cell_refinement     'SAINT (Bruker, 2000)'
_computing_data_reduction     'SAINT (Bruker, 2000)'
_computing_structure_solution     'SHELXS97 (Sheldrick, 2008)'
_computing_structure_refinement     'SHELXL97 (Sheldrick, 2008)'
_computing_molecular_graphics     'SHELXTL/PC (Sheldrick, 2008)'
_computing_publication_material
                               'PLATON (Spek, 2003) and publCIF (Westrip, 2008)'
loop_
    _atom_site_type_symbol
    _atom_site_label
    _atom_site_fract_x
    _atom_site_fract_y
    _atom_site_fract_z
    _atom_site_U_iso_or_equiv
    _atom_site_adp_type
    _atom_site_calc_flag
    _atom_site_refinement_flags
    _atom_site_occupancy
    _atom_site_disorder_assembly
    _atom_site_disorder_group
    V V1 0.46422(6) 1.03027(3) 0.20517(2) 0.02305(14) Uani d . 1 . .
    N N1 0.2470(3) 0.90064(14) 0.21295(10) 0.0229(4) Uani d . 1 . .
    N N2 0.2025(3) 1.08521(14) 0.13790(10) 0.0226(4) Uani d . 1 . .
    C C1 0.4610(4) 0.85480(18) 0.11714(13) 0.0268(5) Uani d . 1 . .
    C C2 0.3056(4) 0.82187(17) 0.16472(13) 0.0272(5) Uani d . 1 . .
    H H2A 0.1867 0.7994 0.1348 0.033 Uiso calc R 1 . .
    H H2B 0.3589 0.7668 0.1936 0.033 Uiso calc R 1 . .
    C C3 0.4930(4) 0.88638(17) 0.31905(13) 0.0274(6) Uani d . 1 . .
    C C4 0.2772(4) 0.86957(19) 0.28900(13) 0.0288(6) Uani d . 1 . .
    H H4A 0.2442 0.8005 0.2926 0.035 Uiso calc R 1 . .
    H H4B 0.1883 0.9067 0.3167 0.035 Uiso calc R 1 . .
    C C5 0.0432(4) 0.93920(17) 0.18987(13) 0.0260(5) Uani d . 1 . .
    H H5A -0.0044 0.9778 0.2283 0.031 Uiso calc R 1 . .
    H H5B -0.0499 0.8852 0.1789 0.031 Uiso calc R 1 . .
    C C6 0.0520(4) 1.00233(18) 0.12396(13) 0.0269(5) Uani d . 1 . .
    H H6A -0.0806 1.0296 0.1095 0.032 Uiso calc R 1 . .
    H H6B 0.0897 0.9620 0.0847 0.032 Uiso calc R 1 . .
    C C7 0.1193(4) 1.16469(18) 0.18111(13) 0.0281(6) Uani d . 1 . .
    H H7A -0.0263 1.1660 0.1706 0.034 Uiso calc R 1 . .
    H H7B 0.1711 1.2275 0.1669 0.034 Uiso calc R 1 . .
    C C8 0.1722(4) 1.15125(17) 0.26067(14) 0.0296(6) Uani d . 1 . .
    C C9 0.2569(4) 1.12454(18) 0.06851(13) 0.0261(5) Uani d . 1 . .
    H H9A 0.3120 1.0715 0.0420 0.031 Uiso calc R 1 . .
    H H9B 0.3622 1.1733 0.0785 0.031 Uiso calc R 1 . .
    C C10 0.0834(4) 1.17089(18) 0.02109(13) 0.0284(6) Uani d . 1 . .
    K K1 0.31886(9) 0.85434(4) 0.49345(3) 0.03673(17) Uani d . 1 . .
    O O1 0.6281(3) 1.11296(13) 0.19480(10) 0.0388(5) Uani d . 1 . .
    O O2 0.5346(3) 0.94067(12) 0.12620(9) 0.0288(4) Uani d . 1 . .
    O O3 0.5115(3) 0.79597(13) 0.07183(10) 0.0363(4) Uani d . 1 . .
    O O4 0.5988(3) 0.94463(12) 0.28376(9) 0.0305(4) Uani d . 1 . .
    O O5 0.5578(3) 0.84570(13) 0.37597(10) 0.0365(4) Uani d . 1 . .
    O O6 0.3143(3) 1.08920(12) 0.28047(9) 0.0315(4) Uani d . 1 . .
    O O7 0.0813(3) 1.19822(14) 0.30238(10) 0.0454(5) Uani d . 1 . .
    O O8 0.1269(3) 1.20678(14) -0.04052(9) 0.0370(4) Uani d . 1 . .
    H H8 0.2453 1.1952 -0.0455 0.056 Uiso calc R 1 . .
    O O9 -0.0876(3) 1.17595(15) 0.03675(10) 0.0412(5) Uani d . 1 . .
    O O10 0.6764(3) 0.94372(15) 0.56121(11) 0.0502(5) Uani d . 1 . .
    H H10A 0.7731 0.9205 0.5434 0.075 Uiso d R 1 . .
    H H10B 0.6886 0.9215 0.6022 0.075 Uiso d R 1 . .
    O O11 0.1732(3) 0.91295(14) 0.61935(10) 0.0474(5) Uani d . 1 . .
    H H11A 0.1017 0.8743 0.6387 0.071 Uiso d R 1 . .
    H H11B 0.2279 0.9442 0.6535 0.071 Uiso d R 1 . .
    O O12 -0.0659(3) 0.90505(16) 0.44337(13) 0.0578(6) Uani d . 1 . .
    H H12A -0.1676 0.8828 0.4205 0.087 Uiso d R 1 . .
    H H12B -0.0626 0.9615 0.4282 0.087 Uiso d R 1 . .
loop_
    _atom_site_aniso_label
    _atom_site_aniso_U_11
    _atom_site_aniso_U_22
    _atom_site_aniso_U_33
    _atom_site_aniso_U_12
    _atom_site_aniso_U_13
    _atom_site_aniso_U_23
    V1 0.0205(2) 0.0245(2) 0.0242(2) -0.00226(16) 0.00252(16) -0.00034(16)
    N1 0.0218(11) 0.0252(10) 0.0219(10) 0.0000(8) 0.0039(8) 0.0015(8)
    N2 0.0232(11) 0.0233(10) 0.0221(10) 0.0013(8) 0.0054(8) 0.0025(8)
    C1 0.0241(13) 0.0295(13) 0.0264(13) 0.0031(10) 0.0010(10) -0.0001(11)
    C2 0.0270(13) 0.0224(12) 0.0325(14) -0.0007(10) 0.0042(11) -0.0018(10)
    C3 0.0305(14) 0.0238(12) 0.0278(14) 0.0042(11) 0.0029(11) 0.0005(11)
    C4 0.0305(14) 0.0316(13) 0.0251(13) -0.0019(11) 0.0062(11) 0.0051(11)
    C5 0.0197(12) 0.0272(12) 0.0316(14) -0.0025(10) 0.0044(10) -0.0008(11)
    C6 0.0218(13) 0.0274(12) 0.0306(13) -0.0036(10) -0.0017(10) -0.0005(11)
    C7 0.0272(14) 0.0266(13) 0.0314(14) 0.0028(10) 0.0072(11) -0.0028(10)
    C8 0.0315(15) 0.0262(13) 0.0328(14) -0.0052(11) 0.0104(11) -0.0047(11)
    C9 0.0273(13) 0.0277(12) 0.0241(12) 0.0005(10) 0.0062(10) 0.0016(10)
    C10 0.0296(15) 0.0282(13) 0.0269(13) -0.0011(11) 0.0008(11) 0.0002(10)
    K1 0.0338(3) 0.0413(3) 0.0348(3) 0.0010(3) 0.0025(3) 0.0065(3)
    O1 0.0319(11) 0.0358(10) 0.0487(12) -0.0090(8) 0.0045(9) -0.0002(9)
    O2 0.0296(10) 0.0285(9) 0.0300(9) -0.0030(8) 0.0107(8) -0.0029(7)
    O3 0.0370(11) 0.0372(10) 0.0363(10) -0.0014(8) 0.0108(8) -0.0116(9)
    O4 0.0261(10) 0.0341(9) 0.0306(10) -0.0011(8) 0.0002(7) 0.0061(8)
    O5 0.0387(11) 0.0381(10) 0.0311(10) 0.0021(8) -0.0033(8) 0.0072(8)
    O6 0.0385(11) 0.0340(9) 0.0226(9) 0.0048(8) 0.0055(8) -0.0027(7)
    O7 0.0574(13) 0.0446(11) 0.0372(11) 0.0087(10) 0.0187(10) -0.0100(9)
    O8 0.0336(11) 0.0506(12) 0.0272(10) 0.0050(9) 0.0050(8) 0.0086(9)
    O9 0.0268(11) 0.0532(12) 0.0443(12) 0.0067(9) 0.0071(9) 0.0162(9)
    O10 0.0508(13) 0.0523(12) 0.0461(12) -0.0007(10) -0.0017(10) 0.0093(10)
    O11 0.0568(14) 0.0454(12) 0.0398(12) -0.0081(10) 0.0037(10) 0.0008(9)
    O12 0.0492(14) 0.0465(12) 0.0727(16) -0.0020(10) -0.0155(11) 0.0145(11)
_geom_special_details
;
All e.s.d.'s (except the e.s.d. in the dihedral angle between two l.s. planes)
are estimated using the full covariance matrix. The cell e.s.d.'s are taken
into account individually in the estimation of e.s.d.'s in distances, angles
and torsion angles; correlations between e.s.d.'s in cell parameters are only
used when they are defined by crystal symmetry. An approximate (isotropic)
treatment of cell e.s.d.'s is used for estimating e.s.d.'s involving l.s.
planes.
;
loop_
    _geom_bond_atom_site_label_1
    _geom_bond_atom_site_label_2
    _geom_bond_site_symmetry_2
    _geom_bond_distance
    _geom_bond_publ_flag
    V1 O1 . 1.5955(18) ?
    V1 O6 . 1.9815(17) ?
    V1 O2 . 2.0092(16) ?
    V1 O4 . 2.0104(17) ?
    V1 N2 . 2.172(2) ?
    V1 N1 . 2.298(2) ?
    N1 C4 . 1.476(3) ?
    N1 C5 . 1.478(3) ?
    N1 C2 . 1.481(3) ?
    N2 C9 . 1.484(3) ?
    N2 C7 . 1.493(3) ?
    N2 C6 . 1.514(3) ?
    C1 O3 . 1.238(3) ?
    C1 O2 . 1.272(3) ?
    C1 C2 . 1.505(3) ?
    C2 H2A . 0.9700 ?
    C2 H2B . 0.9700 ?
    C3 O5 . 1.236(3) ?
    C3 O4 . 1.289(3) ?
    C3 C4 . 1.505(4) ?
    C4 H4A . 0.9700 ?
    C4 H4B . 0.9700 ?
    C5 C6 . 1.509(3) ?
    C5 H5A . 0.9700 ?
    C5 H5B . 0.9700 ?
    C6 H6A . 0.9700 ?
    C6 H6B . 0.9700 ?
    C7 C8 . 1.502(4) ?
    C7 H7A . 0.9700 ?
    C7 H7B . 0.9700 ?
    C8 O7 . 1.219(3) ?
    C8 O6 . 1.294(3) ?
    C9 C10 . 1.518(3) ?
    C9 H9A . 0.9700 ?
    C9 H9B . 0.9700 ?
    C10 O9 . 1.210(3) ?
    C10 O8 . 1.312(3) ?
    K1 O12 . 2.725(2) ?
    K1 O3 4_576 2.7539(19) ?
    K1 O11 . 2.758(2) ?
    K1 O10 . 2.851(2) ?
    K1 O5 . 2.851(2) ?
    K1 O9 2_545 2.900(2) ?
    K1 O10 3_676 2.935(2) ?
    K1 K1 3_676 4.6380(14) ?
    K1 H12B . 3.0701 ?
    O3 K1 4_575 2.7539(19) ?
    O8 H8 . 0.8200 ?
    O9 K1 2 2.900(2) ?
    O10 K1 3_676 2.935(2) ?
    O10 H10A . 0.8199 ?
    O10 H10B . 0.8200 ?
    O11 H11A . 0.8200 ?
    O11 H11B . 0.8200 ?
    O12 H12A . 0.8200 ?
    O12 H12B . 0.8200 ?
loop_
    _geom_angle_atom_site_label_1
    _geom_angle_atom_site_label_2
    _geom_angle_atom_site_label_3
    _geom_angle_site_symmetry_1
    _geom_angle_site_symmetry_3
    _geom_angle
    _geom_angle_publ_flag
    O1 V1 O6 . . 101.82(9) ?
    O1 V1 O2 . . 97.02(8) ?
    O6 V1 O2 . . 160.61(7) ?
    O1 V1 O4 . . 103.90(9) ?
    O6 V1 O4 . . 86.31(7) ?
    O2 V1 O4 . . 93.63(7) ?
    O1 V1 N2 . . 101.83(9) ?
    O6 V1 N2 . . 80.59(7) ?
    O2 V1 N2 . . 91.17(7) ?
    O4 V1 N2 . . 153.01(7) ?
    O1 V1 N1 . . 174.01(9) ?
    O6 V1 N1 . . 84.06(7) ?
    O2 V1 N1 . . 77.21(7) ?
    O4 V1 N1 . . 75.13(7) ?
    N2 V1 N1 . . 80.10(7) ?
    C4 N1 C5 . . 114.18(18) ?
    C4 N1 C2 . . 111.16(19) ?
    C5 N1 C2 . . 111.99(19) ?
    C4 N1 V1 . . 105.01(14) ?
    C5 N1 V1 . . 105.97(13) ?
    C2 N1 V1 . . 107.95(14) ?
    C9 N2 C7 . . 110.56(18) ?
    C9 N2 C6 . . 109.77(18) ?
    C7 N2 C6 . . 110.82(18) ?
    C9 N2 V1 . . 111.95(14) ?
    C7 N2 V1 . . 105.00(14) ?
    C6 N2 V1 . . 108.65(14) ?
    O3 C1 O2 . . 123.8(2) ?
    O3 C1 C2 . . 117.8(2) ?
    O2 C1 C2 . . 118.4(2) ?
    N1 C2 C1 . . 112.82(19) ?
    N1 C2 H2A . . 109.0 ?
    C1 C2 H2A . . 109.0 ?
    N1 C2 H2B . . 109.0 ?
    C1 C2 H2B . . 109.0 ?
    H2A C2 H2B . . 107.8 ?
    O5 C3 O4 . . 123.8(2) ?
    O5 C3 C4 . . 119.0(2) ?
    O4 C3 C4 . . 117.2(2) ?
    N1 C4 C3 . . 110.02(19) ?
    N1 C4 H4A . . 109.7 ?
    C3 C4 H4A . . 109.7 ?
    N1 C4 H4B . . 109.7 ?
    C3 C4 H4B . . 109.7 ?
    H4A C4 H4B . . 108.2 ?
    N1 C5 C6 . . 109.02(19) ?
    N1 C5 H5A . . 109.9 ?
    C6 C5 H5A . . 109.9 ?
    N1 C5 H5B . . 109.9 ?
    C6 C5 H5B . . 109.9 ?
    H5A C5 H5B . . 108.3 ?
    C5 C6 N2 . . 111.54(19) ?
    C5 C6 H6A . . 109.3 ?
    N2 C6 H6A . . 109.3 ?
    C5 C6 H6B . . 109.3 ?
    N2 C6 H6B . . 109.3 ?
    H6A C6 H6B . . 108.0 ?
    N2 C7 C8 . . 112.7(2) ?
    N2 C7 H7A . . 109.1 ?
    C8 C7 H7A . . 109.1 ?
    N2 C7 H7B . . 109.1 ?
    C8 C7 H7B . . 109.1 ?
    H7A C7 H7B . . 107.8 ?
    O7 C8 O6 . . 124.0(2) ?
    O7 C8 C7 . . 119.3(2) ?
    O6 C8 C7 . . 116.7(2) ?
    N2 C9 C10 . . 114.7(2) ?
    N2 C9 H9A . . 108.6 ?
    C10 C9 H9A . . 108.6 ?
    N2 C9 H9B . . 108.6 ?
    C10 C9 H9B . . 108.6 ?
    H9A C9 H9B . . 107.6 ?
    O9 C10 O8 . . 119.6(2) ?
    O9 C10 C9 . . 124.2(2) ?
    O8 C10 C9 . . 116.2(2) ?
    O12 K1 O3 . 4_576 137.71(6) ?
    O12 K1 O11 . . 79.34(7) ?
    O3 K1 O11 4_576 . 87.02(6) ?
    O12 K1 O10 . . 139.18(7) ?
    O3 K1 O10 4_576 . 76.15(6) ?
    O11 K1 O10 . . 81.47(7) ?
    O12 K1 O5 . . 109.24(7) ?
    O3 K1 O5 4_576 . 96.41(5) ?
    O11 K1 O5 . . 161.12(6) ?
    O10 K1 O5 . . 81.36(6) ?
    O12 K1 O9 . 2_545 71.57(6) ?
    O3 K1 O9 4_576 2_545 71.89(6) ?
    O11 K1 O9 . 2_545 100.37(6) ?
    O10 K1 O9 . 2_545 147.80(6) ?
    O5 K1 O9 . 2_545 98.34(5) ?
    O12 K1 O10 . 3_676 71.81(6) ?
    O3 K1 O10 4_576 3_676 149.29(6) ?
    O11 K1 O10 . 3_676 92.51(6) ?
    O10 K1 O10 . 3_676 73.43(7) ?
    O5 K1 O10 . 3_676 75.09(6) ?
    O9 K1 O10 2_545 3_676 137.93(6) ?
    O12 K1 K1 . 3_676 105.52(5) ?
    O3 K1 K1 4_576 3_676 113.39(5) ?
    O11 K1 K1 . 3_676 86.36(5) ?
    O10 K1 K1 . 3_676 37.34(4) ?
    O5 K1 K1 . 3_676 75.22(4) ?
    O9 K1 K1 2_545 3_676 171.84(5) ?
    O10 K1 K1 3_676 3_676 36.09(4) ?
    O12 K1 H12B . . 14.8 ?
    O3 K1 H12B 4_576 . 152.2 ?
    O11 K1 H12B . . 81.3 ?
    O10 K1 H12B . . 126.3 ?
    O5 K1 H12B . . 102.8 ?
    O9 K1 H12B 2_545 . 85.4 ?
    O10 K1 H12B 3_676 . 57.0 ?
    K1 K1 H12B 3_676 . 91.1 ?
    C1 O2 V1 . . 122.60(15) ?
    C1 O3 K1 . 4_575 134.36(16) ?
    C3 O4 V1 . . 120.32(16) ?
    C3 O5 K1 . . 118.15(16) ?
    C8 O6 V1 . . 118.11(15) ?
    C10 O8 H8 . . 109.5 ?
    C10 O9 K1 . 2 119.74(16) ?
    K1 O10 K1 . 3_676 106.57(7) ?
    K1 O10 H10A . . 108.2 ?
    K1 O10 H10A 3_676 . 100.5 ?
    K1 O10 H10B . . 104.6 ?
    K1 O10 H10B 3_676 . 131.8 ?
    H10A O10 H10B . . 103.5 ?
    K1 O11 H11A . . 117.7 ?
    K1 O11 H11B . . 130.3 ?
    H11A O11 H11B . . 102.8 ?
    K1 O12 H12A . . 141.4 ?
    K1 O12 H12B . . 107.3 ?
    H12A O12 H12B . . 102.5 ?
loop_
    _geom_torsion_atom_site_label_1
    _geom_torsion_atom_site_label_2
    _geom_torsion_atom_site_label_3
    _geom_torsion_atom_site_label_4
    _geom_torsion_site_symmetry_1
    _geom_torsion_site_symmetry_2
    _geom_torsion_site_symmetry_3
    _geom_torsion_site_symmetry_4
    _geom_torsion
    _geom_torsion_publ_flag
    O6 V1 N1 C4 . . . . -57.66(15) ?
    O2 V1 N1 C4 . . . . 127.40(15) ?
    O4 V1 N1 C4 . . . . 30.08(14) ?
    N2 V1 N1 C4 . . . . -139.11(15) ?
    O6 V1 N1 C5 . . . . 63.53(14) ?
    O2 V1 N1 C5 . . . . -111.41(15) ?
    O4 V1 N1 C5 . . . . 151.27(15) ?
    N2 V1 N1 C5 . . . . -17.92(14) ?
    O6 V1 N1 C2 . . . . -176.33(15) ?
    O2 V1 N1 C2 . . . . 8.74(14) ?
    O4 V1 N1 C2 . . . . -88.59(15) ?
    N2 V1 N1 C2 . . . . 102.23(15) ?
    O1 V1 N2 C9 . . . . 42.20(16) ?
    O6 V1 N2 C9 . . . . 142.42(16) ?
    O2 V1 N2 C9 . . . . -55.22(15) ?
    O4 V1 N2 C9 . . . . -155.57(16) ?
    N1 V1 N2 C9 . . . . -132.03(15) ?
    O1 V1 N2 C7 . . . . -77.80(15) ?
    O6 V1 N2 C7 . . . . 22.42(14) ?
    O2 V1 N2 C7 . . . . -175.22(14) ?
    O4 V1 N2 C7 . . . . 84.4(2) ?
    N1 V1 N2 C7 . . . . 107.97(14) ?
    O1 V1 N2 C6 . . . . 163.60(15) ?
    O6 V1 N2 C6 . . . . -96.18(14) ?
    O2 V1 N2 C6 . . . . 66.17(14) ?
    O4 V1 N2 C6 . . . . -34.2(2) ?
    N1 V1 N2 C6 . . . . -10.63(14) ?
    C4 N1 C2 C1 . . . . -124.2(2) ?
    C5 N1 C2 C1 . . . . 106.8(2) ?
    V1 N1 C2 C1 . . . . -9.5(2) ?
    O3 C1 C2 N1 . . . . -175.9(2) ?
    O2 C1 C2 N1 . . . . 4.9(3) ?
    C5 N1 C4 C3 . . . . -148.1(2) ?
    C2 N1 C4 C3 . . . . 84.1(2) ?
    V1 N1 C4 C3 . . . . -32.4(2) ?
    O5 C3 C4 N1 . . . . -164.2(2) ?
    O4 C3 C4 N1 . . . . 17.0(3) ?
    C4 N1 C5 C6 . . . . 158.6(2) ?
    C2 N1 C5 C6 . . . . -73.9(2) ?
    V1 N1 C5 C6 . . . . 43.5(2) ?
    N1 C5 C6 N2 . . . . -57.1(3) ?
    C9 N2 C6 C5 . . . . 161.47(19) ?
    C7 N2 C6 C5 . . . . -76.1(2) ?
    V1 N2 C6 C5 . . . . 38.7(2) ?
    C9 N2 C7 C8 . . . . -146.5(2) ?
    C6 N2 C7 C8 . . . . 91.6(2) ?
    V1 N2 C7 C8 . . . . -25.6(2) ?
    N2 C7 C8 O7 . . . . -165.0(2) ?
    N2 C7 C8 O6 . . . . 15.1(3) ?
    C7 N2 C9 C10 . . . . -59.1(3) ?
    C6 N2 C9 C10 . . . . 63.5(2) ?
    V1 N2 C9 C10 . . . . -175.79(16) ?
    N2 C9 C10 O9 . . . . -0.5(4) ?
    N2 C9 C10 O8 . . . . 179.7(2) ?
    O3 C1 O2 V1 . . . . -175.28(19) ?
    C2 C1 O2 V1 . . . . 3.9(3) ?
    O1 V1 O2 C1 . . . . 171.07(19) ?
    O6 V1 O2 C1 . . . . -22.6(3) ?
    O4 V1 O2 C1 . . . . 66.57(19) ?
    N2 V1 O2 C1 . . . . -86.86(19) ?
    N1 V1 O2 C1 . . . . -7.28(18) ?
    O2 C1 O3 K1 . . . 4_575 -150.33(18) ?
    C2 C1 O3 K1 . . . 4_575 30.5(3) ?
    O5 C3 O4 V1 . . . . -165.98(18) ?
    C4 C3 O4 V1 . . . . 12.8(3) ?
    O1 V1 O4 C3 . . . . 161.53(18) ?
    O6 V1 O4 C3 . . . . 60.26(18) ?
    O2 V1 O4 C3 . . . . -100.31(18) ?
    N2 V1 O4 C3 . . . . -0.5(3) ?
    N1 V1 O4 C3 . . . . -24.57(17) ?
    O4 C3 O5 K1 . . . . 131.8(2) ?
    C4 C3 O5 K1 . . . . -46.9(3) ?
    O12 K1 O5 C3 . . . . 17.34(19) ?
    O3 K1 O5 C3 4_576 . . . 163.20(17) ?
    O11 K1 O5 C3 . . . . -97.2(2) ?
    O10 K1 O5 C3 . . . . -121.92(18) ?
    O9 K1 O5 C3 2_545 . . . 90.64(18) ?
    O10 K1 O5 C3 3_676 . . . -46.87(17) ?
    K1 K1 O5 C3 3_676 . . . -84.25(17) ?
    O7 C8 O6 V1 . . . . -173.6(2) ?
    C7 C8 O6 V1 . . . . 6.3(3) ?
    O1 V1 O6 C8 . . . . 83.24(19) ?
    O2 V1 O6 C8 . . . . -82.9(3) ?
    O4 V1 O6 C8 . . . . -173.32(18) ?
    N2 V1 O6 C8 . . . . -17.00(17) ?
    N1 V1 O6 C8 . . . . -97.91(18) ?
    O8 C10 O9 K1 . . . 2 -41.5(3) ?
    C9 C10 O9 K1 . . . 2 138.70(19) ?
    O12 K1 O10 K1 . . . 3_676 -32.58(13) ?
    O3 K1 O10 K1 4_576 . . 3_676 175.77(8) ?
    O11 K1 O10 K1 . . . 3_676 -95.21(7) ?
    O5 K1 O10 K1 . . . 3_676 76.92(7) ?
    O9 K1 O10 K1 2_545 . . 3_676 168.86(8) ?
    O10 K1 O10 K1 3_676 . . 3_676 0.0 ?
loop_
    _geom_hbond_atom_site_label_D
    _geom_hbond_atom_site_label_H
    _geom_hbond_atom_site_label_A
    _geom_hbond_site_symmetry_A
    _geom_hbond_distance_DH
    _geom_hbond_distance_HA
    _geom_hbond_distance_DA
    _geom_hbond_angle_DHA
    _geom_hbond_publ_flag
    O8 H8 O3 3_675 0.82 1.75 2.542(3) 162.1 Y
    O12 H12B O11 3_576 0.82 2.03 2.802(3) 156.8 Y
    O11 H11B O4 3_676 0.82 2.17 2.960(3) 161.7 Y
    O10 H10B O6 3_676 0.82 2.20 2.987(3) 161.1 Y
    O12 H12A O5 1_455 0.82 1.99 2.804(3) 169.3 Y
    O11 H11A O7 3_576 0.82 1.99 2.801(3) 169.2 Y
    O10 H10A O12 1_655 0.82 2.26 2.983(3) 146.5 Y
data_global
_journal_date_recd_electronic     2008-05-14
_journal_date_accepted     2008-06-05
_journal_name_full     'Acta Crystallographica, Section E'
_journal_year     2008
_journal_volume     64
_journal_issue      7
_journal_page_first     m897
_journal_page_last     m897
_journal_paper_category     QM
_journal_coeditor_code     FJ2120
_publ_contact_author_name     'Miao-Li Zhu'
_publ_contact_author_address
;
Institute of Molecular Science,
Key Laboratory of Chemical Biology and Molecular
Engineering of the Education Ministry,
Shanxi University,
Taiyuan, Shanxi 030006,
People's Republic of China
;
_publ_contact_author_email     miaoli@sxu.edu.cn
_publ_contact_author_fax     '++86-351-7011022'
_publ_contact_author_phone     '++86-351-7017974'
_publ_section_title
;\
Poly[\m-aqua-diaqua(\m~3~-<i>N</i>'-carboxymethylethylenediamine-\
<i>N</i>,<i>N</i>,\
<i>N</i>'-triacetato)oxidopotassium(I)vanadium(IV)]
;
loop_
    _publ_author_name
    _publ_author_footnote
    _publ_author_address
    'Zhang, Rui-Hong' .
;
Institute of Molecular Science,
Key Laboratory of Chemical Biology and Molecular
Engineering of the Education Ministry,
Shanxi University,
Taiyuan, Shanxi 030006,
People's Republic of China
;
    'Lu, Li-Ping' .
;
Institute of Molecular Science,
Key Laboratory of Chemical Biology and Molecular
Engineering of the Education Ministry,
Shanxi University,
Taiyuan, Shanxi 030006,
People's Republic of China
;
    'Li, Ming-Xia' .
;
Institute of Molecular Science,
Key Laboratory of Chemical Biology and Molecular
Engineering of the Education Ministry,
Shanxi University,
Taiyuan, Shanxi 030006,
People's Republic of China
;
    'Zhu, Miao-Li' .
;
Institute of Molecular Science,
Key Laboratory of Chemical Biology and Molecular
Engineering of the Education Ministry,
Shanxi University,
Taiyuan, Shanxi 030006,
People's Republic of China
;
