# Supplementary material for: Poly[μ-aqua-diaqua­(μ3-N′-carboxy­methyl­ethylenediamine-N,N,N′-tri­acetato)oxidopotassium(I)vanadium(IV)]
Source: Acta Crystallogr Sect E Struct Rep Online. 2008 Jun 7;64(Pt 7):m897. doi: 10.1107/S1600536808017030 (PMC2961877; doi:10.1107/S1600536808017030)
Supplement: Supplementary file 2 [file e-64-0m897-Isup2.hkl]

# 
# h,k,l, Fc-squared, Fo-squared, sigma(Fo-squared) and status flag 
# 
data_I
_shelx_title ' ab8019p in P2(1)/c' 
_shelx_refln_list_code          4 
_shelx_F_calc_maximum      176.44 
_exptl_crystal_F_000       924.00 
_reflns_d_resolution_high  0.8408 
 
loop_ 
 _symmetry_equiv_pos_as_xyz 
 'x, y, z' 
 '-x, y+1/2, -z+1/2' 
 '-x, -y, -z' 
 'x, -y-1/2, z-1/2' 
 
_cell_length_a     6.6701 
_cell_length_b    13.6179 
_cell_length_c    18.6929 
_cell_angle_alpha  90.000 
_cell_angle_beta   96.150 
_cell_angle_gamma  90.000 
 
_shelx_F_squared_multiplier     1.000 
 
loop_ 
 _refln_index_h 
 _refln_index_k 
 _refln_index_l 
 _refln_F_squared_calc 
 _refln_F_squared_meas 
 _refln_F_squared_sigma 
 _refln_observed_status 
   1   0   0     8876.95     7491.88    219.04 o 
   2   0   0     3792.52     4212.17    134.05 o 
   3   0   0     1114.20     1050.97     43.19 o 
   4   0   0      598.70      655.73     34.55 o 
   5   0   0     6553.28     6801.94    227.68 o 
   6   0   0      184.15      186.91     25.91 o 
   7   0   0      104.99       91.21     23.15 o 
   1   1   0       45.61       53.79      2.59 o 
   2   1   0     6198.04     6394.65    141.20 o 
   3   1   0     4350.26     4637.23    107.61 o 
   4   1   0     1886.07     1975.21     54.35 o 
   5   1   0      308.56      272.87     25.22 o 
   6   1   0       57.25       55.28     17.97 o 
   7   1   0       52.36       31.20     13.31 o 
   0   2   0     7308.79     7214.70    447.75 o 
   1   2   0     7963.18     8623.52    128.40 o 
   2   2   0     2622.55     2560.96     48.28 o 
   3   2   0       50.47       27.95      6.39 o 
   4   2   0     2119.83     2109.61     57.64 o 
   5   2   0      327.44      277.07     18.66 o 
   6   2   0       26.36       48.39     10.82 o 
   7   2   0       23.86       15.06     11.70 o 
   1   3   0      152.93      161.20      6.59 o 
   2   3   0     3607.06     3791.61     69.77 o 
   3   3   0      522.23      509.32     18.01 o 
   4   3   0      547.87      573.51     17.22 o 
   5   3   0      803.27      780.90     31.01 o 
   6   3   0      182.88      179.85     36.28 o 
   7   3   0      242.87      229.74     21.59 o 
   0   4   0    26274.38    28141.34    585.14 o 
   1   4   0       20.96       29.12      3.21 o 
   2   4   0    12155.72    13043.32    227.23 o 
   3   4   0     2688.10     2648.45     52.88 o 
   4   4   0      154.79      157.46      9.27 o 
   5   4   0       81.08       80.06     12.21 o 
   6   4   0       10.72        5.47      8.78 o 
   7   4   0        1.48       17.45     10.26 o 
   1   5   0     7974.09     8530.61    129.78 o 
   2   5   0    14198.48    15547.71    270.63 o 
   3   5   0      403.13      357.17     12.84 o 
   4   5   0       46.66       55.96     10.18 o 
   5   5   0      189.64      190.23     16.67 o 
   6   5   0     1607.14     1703.25     62.19 o 
   7   5   0     1143.48     1083.01     65.64 o 
   0   6   0     1103.12     1012.39     29.19 o 
   1   6   0       30.20       25.77      5.24 o 
   2   6   0     2592.63     2802.76     55.77 o 
   3   6   0       16.44       26.52      8.24 o 
   4   6   0       34.41       48.01      7.65 o 
   5   6   0     1567.52     1548.37     94.15 o 
   6   6   0        0.44        0.03      9.40 o 
   7   6   0       44.46       57.33     14.77 o 
   1   7   0     1089.82     1112.05     23.08 o 
   2   7   0     1204.51     1216.40     29.35 o 
   3   7   0     2403.67     2434.71     51.67 o 
   4   7   0     2977.45     3032.25     63.51 o 
   5   7   0      523.27      525.79     26.73 o 
   6   7   0      633.37      643.78     32.07 o 
   7   7   0       87.89       94.49     30.92 o 
   0   8   0     1536.86     1521.37     42.38 o 
   1   8   0      425.48      407.37     12.63 o 
   2   8   0      677.29      643.28     19.84 o 
   3   8   0      245.14      232.12     12.53 o 
   4   8   0      298.80      324.05     26.79 o 
   5   8   0       18.13       18.29     14.16 o 
   6   8   0       33.13       43.97     21.77 o 
   1   9   0      548.17      493.26     20.97 o 
   2   9   0        7.75       13.94      5.04 o 
   3   9   0      164.34      169.31     11.94 o 
   4   9   0     2566.78     2724.73     60.42 o 
   5   9   0      756.96      810.93     35.79 o 
   6   9   0       77.88       89.75     17.54 o 
   0  10   0      288.39      267.89     17.10 o 
   1  10   0     2517.77     2519.26     47.23 o 
   2  10   0       72.79       75.38      9.22 o 
   3  10   0       89.22       85.11     10.01 o 
   4  10   0       18.05       28.60      8.20 o 
   5  10   0       20.85       25.47     11.60 o 
   6  10   0       72.64       89.66     19.52 o 
   1  11   0        1.70        5.29      5.33 o 
   2  11   0        4.51        1.90      6.53 o 
   3  11   0      116.82      123.62     12.01 o 
   4  11   0       41.55       33.84      9.42 o 
   5  11   0      300.78      316.16     25.70 o 
   0  12   0      103.85      122.00     14.14 o 
   1  12   0     1994.51     1839.74     39.12 o 
   2  12   0      600.74      606.21     22.79 o 
   3  12   0      181.04      198.02     14.77 o 
   4  12   0      272.40      280.19     23.32 o 
   5  12   0       36.36       44.93     15.61 o 
   1  13   0        1.30        4.18      5.87 o 
   2  13   0        9.32       10.65      8.07 o 
   3  13   0       92.84       94.87     12.29 o 
   4  13   0       43.29       43.06     14.41 o 
   0  14   0       16.27       33.76     11.60 o 
   1  14   0      153.41      170.98     12.55 o 
   2  14   0      312.72      322.51     18.86 o 
   3  14   0      195.17      228.16     17.17 o 
   1  15   0        3.98       10.84      7.70 o 
   2  15   0       85.44       85.37     12.93 o 
   0  16   0      414.53      404.80     28.45 o 
   1  16   0      225.73      240.13     18.89 o 
  -7   1   1      679.80      642.21     46.30 o 
  -6   1   1     2397.61     2256.48     67.06 o 
  -5   1   1     2274.18     2206.87     62.53 o 
  -4   1   1      893.65      883.93     30.51 o 
  -3   1   1     6449.86     7446.98    115.15 o 
  -2   1   1     5623.30     6108.62     93.57 o 
  -1   1   1     9851.80    10165.92    150.55 o 
   1   1   1     6165.97     6514.33    140.47 o 
   2   1   1     3376.12     3283.61     75.73 o 
   3   1   1     1277.77     1134.04     33.09 o 
   4   1   1      402.10      368.62     35.59 o 
   5   1   1     1691.87     1610.87     49.58 o 
   6   1   1      196.93      190.35     27.81 o 
   7   1   1     1563.03     1455.07     53.50 o 
  -7   2   1      311.76      327.06     74.11 o 
  -6   2   1      917.34      878.69     66.68 o 
  -5   2   1      536.58      518.72     24.28 o 
  -4   2   1     1629.67     1640.66     35.77 o 
  -3   2   1     1688.25     1763.69     37.30 o 
  -2   2   1     1423.08     1504.28     23.15 o 
  -1   2   1       18.08       14.81      1.48 o 
   0   2   1      212.61      229.45      4.47 o 
   1   2   1    13613.32    14134.20    242.62 o 
   2   2   1     2170.16     2248.85     54.35 o 
   3   2   1     2607.60     2810.29     69.36 o 
   4   2   1     1520.13     1651.87     65.47 o 
   5   2   1      173.61      177.76     15.44 o 
   6   2   1        2.50        0.00      8.12 o 
   7   2   1       28.41       27.01     12.78 o 
  -7   3   1      646.87      646.73     32.82 o 
  -6   3   1      161.88      148.13     15.86 o 
  -5   3   1      883.32      828.74     32.24 o 
  -4   3   1       97.18       72.52     10.19 o 
  -3   3   1     6368.86     6746.53    104.90 o 
  -2   3   1     1306.05     1275.14     20.43 o 
  -1   3   1    10274.25    10781.15    142.91 o 
   0   3   1       49.44       43.19      2.49 o 
   1   3   1        7.62       12.37      4.17 o 
   2   3   1     1016.15     1041.19     23.08 o 
   3   3   1      147.05      114.78      9.59 o 
   4   3   1     1953.20     1963.82     54.68 o 
   5   3   1      795.79      744.31     33.34 o 
   6   3   1      733.43      721.41     32.11 o 
   7   3   1      285.57      303.56     75.14 o 
  -7   4   1        1.14        2.56     10.35 o 
  -6   4   1      688.70      666.10     30.95 o 
  -5   4   1     1527.83     1515.76     48.70 o 
  -4   4   1     6018.76     5727.69    212.51 o 
  -3   4   1      512.50      439.28     12.00 o 
  -2   4   1     1288.15     1369.79     21.95 o 
  -1   4   1     3887.19     4181.71     52.50 o 
   0   4   1      942.63      820.98     13.69 o 
   1   4   1    17542.56    18265.31    270.13 o 
   2   4   1      195.64      221.73      9.04 o 
   3   4   1      193.86      165.05     18.46 o 
   4   4   1      647.36      614.12     18.90 o 
   5   4   1       52.02       58.21     10.50 o 
   6   4   1      440.70      417.90     25.05 o 
   7   4   1       70.72       91.71     15.54 o 
  -7   5   1       69.44       90.19     29.71 o 
  -6   5   1        0.50       16.80     10.21 o 
  -5   5   1      655.44      619.74     28.08 o 
  -4   5   1      411.05      415.50     14.94 o 
  -3   5   1     2358.33     2638.94     53.32 o 
  -2   5   1     1716.59     1853.47     29.35 o 
  -1   5   1      746.38      730.07     13.62 o 
   0   5   1    12186.91    12802.97    170.18 o 
   1   5   1      744.70      789.78     16.61 o 
   2   5   1     1312.78     1383.43     30.60 o 
   3   5   1     6635.79     6974.71    127.31 o 
   4   5   1        4.99        9.19      4.98 o 
   5   5   1     1336.45     1268.17     61.50 o 
   6   5   1      166.19      179.71     23.32 o 
   7   5   1      291.08      283.65     33.34 o 
  -7   6   1        0.00        8.81     10.72 o 
  -6   6   1       63.94       69.72     14.17 o 
  -5   6   1     2108.16     2170.96     64.57 o 
  -4   6   1     7273.74     7778.73    143.07 o 
  -3   6   1     5274.17     5289.61     99.30 o 
  -2   6   1      307.40      297.62      9.90 o 
  -1   6   1       23.03       47.62      3.76 o 
   0   6   1     1173.44     1023.92     20.72 o 
   1   6   1     3683.82     3510.68     57.67 o 
   2   6   1     3138.72     2843.39     56.64 o 
   3   6   1        0.57        7.46      4.14 o 
   4   6   1       88.23       80.55     11.57 o 
   5   6   1      170.19      155.42     28.33 o 
   6   6   1       81.72      100.48     35.41 o 
   7   6   1        0.69        0.69     11.02 o 
  -7   7   1        3.46        9.16     12.10 o 
  -6   7   1     1170.50     1235.57     46.95 o 
  -5   7   1      372.44      386.06     35.41 o 
  -4   7   1      663.71      656.94     34.73 o 
  -3   7   1      180.65      206.12     16.91 o 
  -2   7   1       84.88      100.57      6.69 o 
  -1   7   1     2018.11     2108.93     38.03 o 
   0   7   1     1081.65     1057.99     22.06 o 
   1   7   1     1101.12     1117.93     23.26 o 
   2   7   1       88.44       78.53      6.94 o 
   3   7   1      258.41      285.97     12.67 o 
   4   7   1      341.27      337.59     14.95 o 
   5   7   1       43.96       25.96     10.61 o 
   6   7   1       13.37       10.24     10.37 o 
   7   7   1       64.48       72.50     17.05 o 
  -6   8   1       50.17       64.64     14.61 o 
  -5   8   1      297.55      299.71     21.86 o 
  -4   8   1       62.66       77.98      9.59 o 
  -3   8   1     1986.93     1978.95     44.65 o 
  -2   8   1     4586.16     4677.85     77.29 o 
  -1   8   1      978.96      864.39     20.11 o 
   0   8   1      655.37      561.65     15.16 o 
   1   8   1       55.25       46.75      5.27 o 
   2   8   1      311.09      324.07     14.09 o 
   3   8   1     2046.11     2092.97     47.05 o 
   4   8   1     3334.33     3370.10     70.63 o 
   5   8   1      239.86      267.11     36.79 o 
   6   8   1       11.59       26.41     12.19 o 
  -6   9   1       57.74       53.57     14.50 o 
  -5   9   1      441.13      468.12     27.00 o 
  -4   9   1       66.92       66.28     13.02 o 
  -3   9   1       85.15       85.29      9.49 o 
  -2   9   1     1190.68     1163.82     26.13 o 
  -1   9   1      453.64      436.03     14.76 o 
   0   9   1       44.65       32.69      5.44 o 
   1   9   1      403.49      356.63     16.95 o 
   2   9   1      209.71      186.83     11.67 o 
   3   9   1      495.03      541.13     20.33 o 
   4   9   1       61.71       78.00      9.81 o 
   5   9   1       74.38       77.92     15.00 o 
   6   9   1       39.24       42.13     27.64 o 
  -6  10   1       96.21      143.27     24.88 o 
  -5  10   1       98.77      122.64     17.07 o 
  -4  10   1        2.90       16.30     10.67 o 
  -3  10   1      109.64      114.93     11.21 o 
  -2  10   1     2390.44     2436.65     53.17 o 
  -1  10   1     3368.59     3327.89     59.19 o 
   0  10   1      598.05      539.91     16.27 o 
   1  10   1      817.78      769.84     20.46 o 
   2  10   1      609.20      609.77     21.12 o 
   3  10   1       88.51       93.24     10.11 o 
   4  10   1      605.96      577.02     22.15 o 
   5  10   1       45.19       53.84     13.67 o 
   6  10   1      112.43      145.90     43.88 o 
  -5  11   1      267.15      271.79     23.66 o 
  -4  11   1        8.88        3.20     10.29 o 
  -3  11   1      316.41      301.96     16.51 o 
  -2  11   1      431.21      407.20     21.89 o 
  -1  11   1      113.21       94.88      8.74 o 
   0  11   1      349.29      343.86     13.73 o 
   1  11   1       46.12       43.57      6.96 o 
   2  11   1      265.19      245.86     14.80 o 
   3  11   1      988.64      955.64     29.36 o 
   4  11   1      442.89      403.85     27.52 o 
   5  11   1        6.36       16.24     12.12 o 
  -5  12   1      158.02      146.73     20.31 o 
  -4  12   1      706.31      813.11     71.34 o 
  -3  12   1      201.22      205.20     14.71 o 
  -2  12   1      915.14      899.20     26.33 o 
  -1  12   1      242.37      239.60     12.95 o 
   0  12   1     1367.59     1292.72     30.49 o 
   1  12   1     2081.22     1967.31     41.64 o 
   2  12   1     1658.50     1610.19     41.91 o 
   3  12   1        0.60        4.74      6.96 o 
   4  12   1      315.70      306.47     18.26 o 
   5  12   1       56.88       55.28     16.46 o 
  -4  13   1      126.33      143.88     19.33 o 
  -3  13   1      152.95      143.00     14.07 o 
  -2  13   1      301.35      317.84     15.52 o 
  -1  13   1      359.11      351.20     15.89 o 
   0  13   1      447.34      421.83     16.50 o 
   1  13   1      168.43      173.41     11.86 o 
   2  13   1       11.54       14.84      8.39 o 
   3  13   1        0.33       20.93     18.04 o 
   4  13   1      151.26      167.79     15.73 o 
  -3  14   1      228.23      258.92     17.94 o 
  -2  14   1       55.07       65.16     14.93 o 
  -1  14   1      235.31      254.53     14.55 o 
   0  14   1      860.74      741.61     23.14 o 
   1  14   1       43.62       33.03      9.02 o 
   2  14   1      112.06      102.10     12.86 o 
   3  14   1      178.38      221.20     17.23 o 
  -2  15   1      311.05      345.11     25.33 o 
  -1  15   1       22.89       28.91      8.38 o 
   0  15   1       14.32       25.42      8.49 o 
   1  15   1       79.32       96.63     16.64 o 
   2  15   1       20.85       19.11      9.86 o 
  -1  16   1      178.47      184.38     14.92 o 
   0  16   1       78.56       83.16     12.17 o 
   1  16   1      147.54      180.20     17.11 o 
  -7   0   2      124.72      105.72     24.88 o 
  -6   0   2       18.94        4.49     14.51 o 
  -5   0   2       68.02       70.82     14.51 o 
  -4   0   2     7271.85     7605.54    169.29 o 
  -3   0   2     5322.70     4907.29    110.56 o 
  -2   0   2      128.47      100.88      6.91 o 
   1   0   2      579.31      698.57     25.91 o 
   2   0   2     6342.97     6061.91    188.98 o 
   3   0   2     1004.76      905.52     40.42 o 
   4   0   2       72.83       68.75     13.82 o 
   5   0   2     5737.78     5763.75    196.93 o 
   6   0   2       46.79       48.02     15.89 o 
   7   0   2      486.03      497.85     41.80 o 
  -7   1   2      303.18      289.11     23.93 o 
  -6   1   2      603.40      538.85     27.22 o 
  -5   1   2        7.28        8.73      7.42 o 
  -4   1   2       25.09       29.86      4.42 o 
  -3   1   2      749.45      805.99     17.59 o 
  -2   1   2      134.25      118.37      4.12 o 
  -1   1   2      193.79      212.83      5.70 o 
   0   1   2        8.64       11.52      1.41 o 
   1   1   2       42.08       55.60      3.98 o 
   2   1   2      284.38      200.89      9.84 o 
   3   1   2       48.15       56.02      6.83 o 
   4   1   2      436.21      408.18     18.79 o 
   5   1   2      664.80      665.44     27.71 o 
   6   1   2       14.67       18.70     19.52 o 
   7   1   2      423.17      452.77     29.06 o 
  -7   2   2      114.57      116.49     17.09 o 
  -6   2   2        1.97        0.73      8.04 o 
  -5   2   2     1944.85     1889.78     55.92 o 
  -4   2   2      897.46      831.35     23.43 o 
  -3   2   2     5459.32     5601.24     77.94 o 
  -2   2   2      103.54       76.28      4.71 o 
  -1   2   2    11137.74    12174.58    160.43 o 
   0   2   2    17322.18    18677.14    315.31 o 
   1   2   2     3084.75     3218.65     71.93 o 
   2   2   2    14065.21    15536.63    333.46 o 
   3   2   2        2.96        3.11      3.73 o 
   4   2   2       94.60      107.23     10.82 o 
   5   2   2       48.58       43.28      9.53 o 
   6   2   2       53.47       55.08     11.34 o 
   7   2   2       49.04       46.83     14.16 o 
  -7   3   2      178.98      174.35     22.63 o 
  -6   3   2     1009.42      985.86     38.67 o 
  -5   3   2      144.42      155.81     21.25 o 
  -4   3   2      786.72      777.91     18.95 o 
  -3   3   2       13.53       16.13      3.36 o 
  -2   3   2      257.23      278.90     10.32 o 
  -1   3   2      488.41      446.50      7.69 o 
   0   3   2     2039.64     2169.49     30.62 o 
   1   3   2      544.86      530.75     11.00 o 
   2   3   2     4668.95     4710.05    106.75 o 
   3   3   2     1134.15     1268.47     71.52 o 
   4   3   2      975.67      933.47    103.30 o 
   5   3   2       82.51       84.26     11.72 o 
   6   3   2      408.84      431.49     24.58 o 
   7   3   2      623.13      645.71     47.68 o 
  -7   4   2      114.78      112.07     16.61 o 
  -6   4   2       11.29       24.94      9.29 o 
  -5   4   2      515.11      476.58     57.52 o 
  -4   4   2       12.48       19.65      5.58 o 
  -3   4   2        2.67        9.90      2.71 o 
  -2   4   2     5141.48     5442.24     68.32 o 
  -1   4   2        6.81       25.27      1.95 o 
   0   4   2     1160.35     1055.01     15.11 o 
   1   4   2     2472.93     2408.70     39.03 o 
   2   4   2       22.02       40.34      6.98 o 
   3   4   2      491.30      497.78     15.49 o 
   4   4   2      529.06      563.70     18.17 o 
   5   4   2      530.27      487.78     45.43 o 
   6   4   2       44.83       50.73     11.96 o 
   7   4   2       57.83       56.49     13.07 o 
  -7   5   2       73.84       82.43     16.44 o 
  -6   5   2       47.42       57.08     13.07 o 
  -5   5   2     2501.89     2430.13     69.46 o 
  -4   5   2     2150.07     2116.98     47.55 o 
  -3   5   2      114.24      133.61      6.00 o 
  -2   5   2      415.02      529.57     10.42 o 
  -1   5   2     1621.42     1494.10     21.15 o 
   0   5   2     2876.36     3173.58     40.91 o 
   1   5   2      480.64      483.68     10.64 o 
   2   5   2     1227.78     1179.12     27.22 o 
   3   5   2     1373.34     1201.61     28.91 o 
   4   5   2     3915.91     3997.16     78.99 o 
   5   5   2      961.41      928.08     35.47 o 
   6   5   2      142.32      144.81     17.10 o 
   7   5   2       34.33       31.63     12.29 o 
  -7   6   2       18.51       33.18     13.94 o 
  -6   6   2      829.09      794.47     35.85 o 
  -5   6   2        5.04        0.06      7.96 o 
  -4   6   2      135.83      160.60     18.31 o 
  -3   6   2     5052.66     5271.60     85.07 o 
  -2   6   2     7247.53     7651.87     95.46 o 
  -1   6   2      173.02      202.15      9.47 o 
   0   6   2     1827.52     1945.91     26.78 o 
   1   6   2       17.95       27.95      2.97 o 
   2   6   2      478.51      494.27     12.18 o 
   3   6   2      270.71      254.56     12.36 o 
   4   6   2       82.74       93.44      8.79 o 
   5   6   2      465.52      473.76     24.48 o 
   6   6   2      432.77      438.24     26.44 o 
   7   6   2      304.68      289.15     24.43 o 
  -7   7   2       99.90      165.06     24.36 o 
  -6   7   2      452.03      454.14     27.30 o 
  -5   7   2      987.05      974.66     37.92 o 
  -4   7   2      857.58      888.74     33.78 o 
  -3   7   2      215.06      228.92      9.76 o 
  -2   7   2       52.50       46.90      5.39 o 
  -1   7   2      823.16      890.46     17.05 o 
   0   7   2       16.51       27.64      3.24 o 
   1   7   2     1993.07     1983.10     42.05 o 
   2   7   2      828.96      781.03     21.62 o 
   3   7   2     3082.24     3013.91     62.17 o 
   4   7   2      544.21      559.96     25.47 o 
   5   7   2      784.55      804.38     44.40 o 
   6   7   2      101.50      123.84     20.04 o 
   7   7   2        5.22        0.00     11.70 o 
  -6   8   2       64.51       69.81     15.02 o 
  -5   8   2      546.40      537.95     27.91 o 
  -4   8   2        0.29        7.50      8.18 o 
  -3   8   2     1078.47     1113.98     29.56 o 
  -2   8   2       18.65       31.33      4.27 o 
  -1   8   2        2.72        6.22      4.99 o 
   0   8   2       18.05       20.25      4.24 o 
   1   8   2        0.12        4.97      5.18 o 
   2   8   2      245.11      237.05     11.60 o 
   3   8   2      118.09      128.51     10.07 o 
   4   8   2       15.03       31.39      9.92 o 
   5   8   2       88.28       79.17     14.34 o 
   6   8   2       73.60       86.91     15.88 o 
  -6   9   2      339.90      381.76     28.33 o 
  -5   9   2       54.00       45.54     13.23 o 
  -4   9   2        0.06        9.56      9.98 o 
  -3   9   2       10.49       20.43      6.57 o 
  -2   9   2       15.32       22.15      6.28 o 
  -1   9   2        1.04       10.58      4.49 o 
   0   9   2     3350.67     3013.50     96.39 o 
   1   9   2     3711.15     3551.17     71.30 o 
   2   9   2     1178.38     1063.43     37.86 o 
   3   9   2      921.60      908.11     35.22 o 
   4   9   2      532.45      474.00     19.37 o 
   5   9   2      620.34      579.11     64.61 o 
   6   9   2      574.53      641.92     42.84 o 
  -6  10   2        5.67        0.00     12.86 o 
  -5  10   2      144.19      141.02     18.24 o 
  -4  10   2       79.23      107.62     16.24 o 
  -3  10   2     4084.04     4050.58     93.06 o 
  -2  10   2     2607.40     2567.99     48.30 o 
  -1  10   2      174.16      154.85     13.24 o 
   0  10   2      110.64       89.02      8.05 o 
   1  10   2       25.08       28.87      6.99 o 
   2  10   2      654.08      588.85     20.71 o 
   3  10   2      228.80      214.76     16.56 o 
   4  10   2       90.14       95.67     14.16 o 
   5  10   2      344.73      381.41     26.57 o 
   6  10   2      379.89      428.67     41.29 o 
  -5  11   2      327.16      399.08     44.05 o 
  -4  11   2       35.42       28.57     14.86 o 
  -3  11   2      205.97      217.77     14.65 o 
  -2  11   2      198.24      193.06     11.45 o 
  -1  11   2     2385.13     2409.38     46.55 o 
   0  11   2      306.21      340.55     13.90 o 
   1  11   2        1.06        8.62      6.60 o 
   2  11   2      150.15      159.81     12.60 o 
   3  11   2      304.25      323.54     17.34 o 
   4  11   2      690.65      741.71     26.50 o 
   5  11   2      679.58      757.77     36.14 o 
  -5  12   2       34.25       37.68     16.10 o 
  -4  12   2       50.52       61.96     14.28 o 
  -3  12   2        1.64        3.28      7.50 o 
  -2  12   2     1802.38     1724.67     37.72 o 
  -1  12   2       50.45       44.45      8.29 o 
   0  12   2      228.28      244.46     12.94 o 
   1  12   2      801.72      774.37     25.66 o 
   2  12   2      148.46      173.42     13.54 o 
   3  12   2      121.13       96.24     11.56 o 
   4  12   2        0.30       11.22      7.99 o 
   5  12   2        3.80       11.01     13.27 o 
  -4  13   2       27.41       23.54     13.03 o 
  -3  13   2      149.56      135.27     13.56 o 
  -2  13   2     1148.54     1087.09     28.50 o 
  -1  13   2       61.45       69.15      9.06 o 
   0  13   2      661.71      588.36     19.68 o 
   1  13   2       12.03       29.69      8.38 o 
   2  13   2      693.81      685.07     25.30 o 
   3  13   2      524.84      512.39     22.42 o 
   4  13   2      210.19      241.40     17.67 o 
  -3  14   2        1.48        7.34      9.45 o 
  -2  14   2      102.43       90.85     12.26 o 
  -1  14   2     1587.59     1603.40     37.57 o 
   0  14   2     1036.64     1014.38     27.93 o 
   1  14   2      848.15      819.12     28.39 o 
   2  14   2        2.80       12.25      8.60 o 
   3  14   2       17.84       14.04      9.49 o 
  -2  15   2      107.26      112.99     12.07 o 
  -1  15   2      440.79      456.71     29.89 o 
   0  15   2       10.40       16.33     14.52 o 
   1  15   2      371.84      400.55     21.57 o 
   2  15   2      145.76      141.82     16.49 o 
  -1  16   2      325.11      319.04     20.90 o 
   0  16   2      126.17      152.25     16.05 o 
  -7   1   3      235.87      254.66     23.17 o 
  -6   1   3      234.77      216.74     18.73 o 
  -5   1   3      290.89      275.71     11.82 o 
  -4   1   3        7.91       18.31      4.44 o 
  -3   1   3     1749.04     1735.64     31.64 o 
  -2   1   3     6159.43     6269.05     84.92 o 
  -1   1   3      365.67      372.72      6.88 o 
   0   1   3    16901.19    17735.46    299.74 o 
   1   1   3     6256.83     6803.06    146.70 o 
   2   1   3       29.83       47.41      7.77 o 
   3   1   3      300.54      251.22     17.79 o 
   4   1   3     3309.99     3201.44     80.49 o 
   5   1   3     2376.53     2390.53     67.42 o 
   6   1   3     2212.88     2120.14     65.10 o 
   7   1   3      684.48      716.76     35.41 o 
  -7   2   3       51.55       34.93     11.56 o 
  -6   2   3      452.81      381.61     23.21 o 
  -5   2   3     1267.53     1223.06     27.90 o 
  -4   2   3     2392.14     2270.24     41.77 o 
  -3   2   3      905.86      840.62     15.33 o 
  -2   2   3        0.37        2.24      1.50 o 
  -1   2   3      256.45      236.54      6.46 o 
   0   2   3     1476.26     1641.15     30.46 o 
   1   2   3    14804.84    16345.87    280.46 o 
   2   2   3    31130.69    34278.54    726.66 o 
   3   2   3      622.65      657.18     22.59 o 
   4   2   3     3217.89     3362.23     84.15 o 
   5   2   3        2.03        0.44      7.08 o 
   6   2   3      275.44      264.65     23.67 o 
   7   2   3       17.89       11.73     11.96 o 
  -7   3   3       12.66       20.03     11.20 o 
  -6   3   3     1220.67     1171.66     43.11 o 
  -5   3   3       44.99       46.78      7.77 o 
  -4   3   3       38.01       47.36      5.86 o 
  -3   3   3     8524.83     9066.85    123.24 o 
  -2   3   3     3783.61     3987.51     50.72 o 
  -1   3   3      595.06      587.94     14.43 o 
   0   3   3     4452.95     4822.66     65.40 o 
   1   3   3     4081.11     4389.11     78.31 o 
   2   3   3    24530.63    26088.28    555.40 o 
   3   3   3     4530.85     4515.96    105.76 o 
   4   3   3     2582.48     2420.31     64.59 o 
   5   3   3      622.05      647.32     27.59 o 
   6   3   3       27.81       27.19     15.55 o 
   7   3   3      538.55      544.26     31.27 o 
  -7   4   3     1216.07     1214.86     49.40 o 
  -6   4   3      630.69      614.04     32.65 o 
  -5   4   3     1093.98     1058.28     30.52 o 
  -4   4   3     1033.00      964.92     22.19 o 
  -3   4   3       78.12       71.17      4.61 o 
  -2   4   3     2154.89     2050.41     28.14 o 
  -1   4   3     5726.76     5784.55     71.70 o 
   0   4   3     3780.63     4138.69     57.03 o 
   1   4   3     3378.20     3497.34     55.26 o 
   2   4   3      681.58      628.85     16.96 o 
   3   4   3      668.13      717.93     24.90 o 
   4   4   3       23.53       29.60      8.02 o 
   5   4   3        8.72        8.36      7.67 o 
   6   4   3     1148.77     1196.25     44.14 o 
   7   4   3      665.27      682.82     66.16 o 
  -7   5   3      128.01      148.46     19.47 o 
  -6   5   3        8.48       13.11     12.26 o 
  -5   5   3       23.19       25.71      9.49 o 
  -4   5   3        7.33        8.37      4.18 o 
  -3   5   3      175.31      219.31      9.72 o 
  -2   5   3        9.41       20.77      3.29 o 
  -1   5   3     3027.29     3089.40     40.35 o 
   0   5   3      412.23      522.69     10.99 o 
   1   5   3     2928.97     2902.91     47.07 o 
   2   5   3      367.79      328.16      9.55 o 
   3   5   3     1491.39     1445.96     33.56 o 
   4   5   3     2433.62     2379.48    128.23 o 
   5   5   3      109.68      130.31     14.52 o 
   6   5   3      911.01      836.11     35.87 o 
   7   5   3       80.66       83.85     30.58 o 
  -7   6   3      556.67      586.89     32.60 o 
  -6   6   3      499.51      523.27     28.64 o 
  -5   6   3     1428.93     1415.14     47.84 o 
  -4   6   3     3646.07     3887.20     78.78 o 
  -3   6   3     3555.86     3602.69     48.49 o 
  -2   6   3     9544.68     9568.85    118.26 o 
  -1   6   3     3122.94     3237.38     42.59 o 
   0   6   3     1435.78     1392.14     22.04 o 
   1   6   3        0.07        3.75      2.54 o 
   2   6   3     1833.98     2025.13     35.75 o 
   3   6   3     2640.72     2688.65    132.88 o 
   4   6   3      555.70      540.37     18.99 o 
   5   6   3      164.14      163.43     21.94 o 
   6   6   3      445.38      461.34     35.07 o 
   7   6   3      590.24      674.35     55.62 o 
  -7   7   3        1.59       13.76     16.76 o 
  -6   7   3      286.24      317.08     24.26 o 
  -5   7   3     1056.98     1108.23     56.66 o 
  -4   7   3     1560.48     1519.85     38.27 o 
  -3   7   3      154.65      153.13      9.37 o 
  -2   7   3     1019.24      977.88     18.97 o 
  -1   7   3      399.37      373.16      8.05 o 
   0   7   3     2215.08     2172.21     30.20 o 
   1   7   3        0.36        5.36      3.79 o 
   2   7   3      123.61      108.62      8.25 o 
   3   7   3      920.78      944.75     31.22 o 
   4   7   3        2.61        0.20      5.21 o 
   5   7   3      123.61      144.49     16.03 o 
   6   7   3      156.07      153.25     18.32 o 
  -6   8   3      506.84      497.97     29.55 o 
  -5   8   3       79.26       93.29     15.02 o 
  -4   8   3     1871.78     1831.99     56.06 o 
  -3   8   3     4628.78     4641.54     68.90 o 
  -2   8   3        5.84       11.76      4.64 o 
  -1   8   3      697.67      632.06     15.46 o 
   0   8   3      712.07      720.03     19.41 o 
   1   8   3     2716.22     2787.81     57.02 o 
   2   8   3      158.12      157.99     11.02 o 
   3   8   3      485.93      449.41     23.88 o 
   4   8   3       20.60       19.58      6.70 o 
   5   8   3      554.01      518.80     28.50 o 
   6   8   3      102.44      133.77     17.75 o 
  -6   9   3      371.47      355.13     27.10 o 
  -5   9   3      171.88      191.81     19.75 o 
  -4   9   3       21.13       23.10     16.24 o 
  -3   9   3        7.01       23.68      7.23 o 
  -2   9   3       34.03       44.57      5.21 o 
  -1   9   3      735.75      731.68     18.98 o 
   0   9   3      336.67      320.23     12.02 o 
   1   9   3       10.75       19.72      7.81 o 
   2   9   3      138.18      143.39     10.73 o 
   3   9   3      200.72      197.78     12.73 o 
   4   9   3      505.33      480.49     19.50 o 
   5   9   3      777.74      744.80     34.11 o 
   6   9   3      311.44      302.12     24.79 o 
  -6  10   3      359.26      412.90     29.78 o 
  -5  10   3      635.91      682.11     33.37 o 
  -4  10   3        3.56        7.23     10.12 o 
  -3  10   3      929.31      929.93     23.91 o 
  -2  10   3     1825.85     1776.37     36.52 o 
  -1  10   3      106.06      107.18     11.27 o 
   0  10   3      865.14      831.07     21.27 o 
   1  10   3      466.07      378.56     16.04 o 
   2  10   3       59.40       73.62      9.22 o 
   3  10   3      148.89      150.49     12.14 o 
   4  10   3       35.99       49.19      9.39 o 
   5  10   3      546.68      542.04     29.38 o 
  -5  11   3       93.44       88.65     17.09 o 
  -4  11   3      201.98      179.16     19.05 o 
  -3  11   3       51.77       58.45      8.25 o 
  -2  11   3      310.42      305.56     13.85 o 
  -1  11   3     1015.86      977.59     24.68 o 
   0  11   3      594.93      583.54     18.08 o 
   1  11   3       18.58       32.22      7.78 o 
   2  11   3      198.05      181.12     14.27 o 
   3  11   3       15.31       16.78      7.50 o 
   4  11   3      157.79      156.67     13.92 o 
   5  11   3      488.46      515.54     39.04 o 
  -5  12   3      177.16      179.50     21.71 o 
  -4  12   3        6.68        8.90     12.78 o 
  -3  12   3       25.60       37.44      7.95 o 
  -2  12   3      601.25      546.19     18.63 o 
  -1  12   3      438.62      457.24     16.59 o 
   0  12   3      105.92       95.64     10.76 o 
   1  12   3        0.78        1.08      6.34 o 
   2  12   3        0.70        0.94      6.31 o 
   3  12   3      428.84      430.53     19.92 o 
   4  12   3       29.63       40.33     10.06 o 
   5  12   3       12.38       25.93     14.56 o 
  -4  13   3        0.27        4.99     11.96 o 
  -3  13   3        2.67        6.33      7.97 o 
  -2  13   3       77.99       93.16     10.02 o 
  -1  13   3      384.40      352.64     15.78 o 
   0  13   3       45.15       54.48      9.45 o 
   1  13   3      234.57      251.96     16.13 o 
   2  13   3      142.21      170.84     14.09 o 
   3  13   3      405.33      432.34     20.75 o 
   4  13   3       14.03       25.75     10.87 o 
  -3  14   3       22.68       36.80     10.71 o 
  -2  14   3      180.92      172.33     16.26 o 
  -1  14   3      201.17      200.96     13.46 o 
   0  14   3      215.11      207.40     17.16 o 
   1  14   3       41.66       49.77     10.24 o 
   2  14   3      141.14      160.78     25.68 o 
   3  14   3      351.97      348.44     20.72 o 
  -2  15   3       12.99       18.42      8.57 o 
  -1  15   3        3.70       10.18      9.09 o 
   0  15   3      153.88      142.06     23.22 o 
   1  15   3      397.47      414.56     23.54 o 
   2  15   3       75.31      121.60     14.69 o 
   0  16   3      142.58      160.14     16.50 o 
  -7   0   4      380.64      337.89     36.62 o 
  -6   0   4     1706.30     1801.71     74.97 o 
  -5   0   4     3618.61     3480.78     87.06 o 
  -4   0   4      185.48      148.21     11.06 o 
  -3   0   4     1967.37     2087.43     52.17 o 
  -2   0   4     1198.08     1252.39     32.13 o 
  -1   0   4     1065.22      938.69     23.49 o 
   0   0   4     3917.41     3995.90     85.68 o 
   1   0   4     1775.82     1891.89     61.50 o 
   2   0   4     5975.50     6580.48    205.56 o 
   3   0   4    10844.39    11897.52    368.29 o 
   4   0   4     4191.18     4257.43    146.49 o 
   5   0   4      307.70      257.04     26.26 o 
   6   0   4      847.02      886.86     52.17 o 
   7   0   4      599.41      602.18     45.60 o 
  -7   1   4        0.16        0.00     12.44 o 
  -6   1   4      522.61      517.78     28.53 o 
  -5   1   4        0.57        6.17      4.44 o 
  -4   1   4      335.80      338.93     11.48 o 
  -3   1   4     1468.15     1526.88     28.58 o 
  -2   1   4     7750.08     7946.73    106.83 o 
  -1   1   4    12756.55    14162.75    209.48 o 
   0   1   4       63.20       68.62      9.16 o 
   1   1   4     4786.61     5073.81     89.48 o 
   2   1   4      789.54      761.76     23.67 o 
   3   1   4     4809.86     5129.02    117.86 o 
   4   1   4      355.85      359.27     18.55 o 
   5   1   4       72.76       67.23     11.36 o 
   6   1   4      197.93      181.87     17.70 o 
   7   1   4       59.12       68.69     15.15 o 
  -7   2   4      153.99      167.11     18.56 o 
  -6   2   4       63.84       70.89     10.00 o 
  -5   2   4     1208.33     1115.29     26.28 o 
  -4   2   4     2265.05     2232.69     41.23 o 
  -3   2   4      678.13      586.71     14.52 o 
  -2   2   4     4336.46     4319.65     60.10 o 
  -1   2   4     8921.13     9332.60    124.04 o 
   0   2   4      936.98      906.87     18.78 o 
   1   2   4     5692.71     6197.40    108.87 o 
   2   2   4      673.41      700.35     21.32 o 
   3   2   4      466.43      529.45     19.75 o 
   4   2   4      203.31      179.71     13.05 o 
   5   2   4     1633.66     1634.83     57.01 o 
   6   2   4       90.45       99.72     14.78 o 
   7   2   4      662.50      672.08     34.06 o 
  -7   3   4        0.44        5.90      8.79 o 
  -6   3   4       31.36       32.95     10.04 o 
  -5   3   4        0.07        6.92      4.81 o 
  -4   3   4      696.89      647.60     17.11 o 
  -3   3   4       83.06       92.09      4.76 o 
  -2   3   4      721.50      620.69     16.32 o 
  -1   3   4    11089.29    11697.78    155.19 o 
   0   3   4      627.99      601.14     10.69 o 
   1   3   4     5255.94     5463.12     96.87 o 
   2   3   4      387.38      391.98     16.76 o 
   3   3   4      964.86     1031.62     31.49 o 
   4   3   4        1.13        0.00      5.06 o 
   5   3   4       40.98       64.11     10.86 o 
   6   3   4       80.65       89.37     13.58 o 
   7   3   4       18.96       26.95     13.19 o 
  -7   4   4      158.07      158.60     19.04 o 
  -6   4   4       73.63       78.36     14.01 o 
  -5   4   4        3.15        7.97      4.91 o 
  -4   4   4      922.46      873.74     27.20 o 
  -3   4   4    10974.91    11470.51    146.21 o 
  -2   4   4     9170.94     9738.10    119.26 o 
  -1   4   4     6936.49     7403.73     99.94 o 
   0   4   4      649.52      708.41     12.50 o 
   1   4   4      353.86      389.81     17.86 o 
   2   4   4      303.27      264.27      9.76 o 
   3   4   4     1259.24     1322.11     38.43 o 
   4   4   4       34.32       31.77      8.46 o 
   5   4   4     1707.33     1757.30     53.95 o 
   6   4   4      488.01      430.67     28.85 o 
   7   4   4      321.92      345.49     38.35 o 
  -7   5   4       37.40       36.33     13.45 o 
  -6   5   4      176.61      174.59     18.52 o 
  -5   5   4      313.82      301.84     13.28 o 
  -4   5   4     1024.49      999.28     23.77 o 
  -3   5   4      109.00      113.15      7.18 o 
  -2   5   4     1635.96     1714.61     24.70 o 
  -1   5   4       13.46       11.64      2.53 o 
   0   5   4     5499.33     5748.52     78.72 o 
   1   5   4    12098.10    12651.26    189.53 o 
   2   5   4     3926.10     3802.82     61.58 o 
   3   5   4      793.62      725.16     20.69 o 
   4   5   4      173.46      164.74     11.30 o 
   5   5   4       51.84       75.01     11.96 o 
   6   5   4      327.64      306.28     52.69 o 
   7   5   4       35.72       35.42     12.32 o 
  -7   6   4      236.30      233.46     30.23 o 
  -6   6   4     1493.30     1349.33    141.13 o 
  -5   6   4       32.48       42.81      8.78 o 
  -4   6   4      144.33      152.11     11.33 o 
  -3   6   4     2159.84     2322.44     33.23 o 
  -2   6   4      299.27      279.00      7.24 o 
  -1   6   4        0.78        3.53      2.26 o 
   0   6   4     1546.99     1487.73     23.66 o 
   1   6   4     1050.65     1150.47     22.10 o 
   2   6   4      552.75      520.63     13.08 o 
   3   6   4        0.66        7.52      5.19 o 
   4   6   4        7.56       15.10      5.89 o 
   5   6   4       82.75       83.77     12.57 o 
   6   6   4       17.12       23.22     10.61 o 
   7   6   4        6.17       18.36     19.87 o 
  -7   7   4       69.47      106.74     19.23 o 
  -6   7   4       10.39       11.56     11.29 o 
  -5   7   4       19.60       35.38      8.47 o 
  -4   7   4      176.98      184.25     12.79 o 
  -3   7   4      916.02      996.19     19.97 o 
  -2   7   4      370.72      331.84     10.00 o 
  -1   7   4     1082.25      952.72     15.83 o 
   0   7   4     2051.33     2092.86     31.97 o 
   1   7   4     3349.83     3321.25     54.72 o 
   2   7   4      677.80      571.44     17.82 o 
   3   7   4      999.18     1023.02     44.47 o 
   4   7   4     1136.15     1145.23     31.44 o 
   5   7   4      406.36      447.18     24.50 o 
   6   7   4        2.52        0.12      9.74 o 
  -6   8   4      272.89      283.44     24.05 o 
  -5   8   4        6.00       19.42      9.71 o 
  -4   8   4      276.49      288.25     17.78 o 
  -3   8   4       44.33       59.98      6.47 o 
  -2   8   4     1731.97     1830.19     31.16 o 
  -1   8   4      193.93      209.79      8.35 o 
   0   8   4      140.41      147.01      6.14 o 
   1   8   4     4434.79     4649.53     88.92 o 
   2   8   4       82.84       74.57      7.88 o 
   3   8   4       61.94       69.82      8.21 o 
   4   8   4        6.00        8.00      6.83 o 
   5   8   4       64.38       65.72     14.51 o 
   6   8   4      281.49      295.81     30.06 o 
  -6   9   4       10.61        6.74     12.49 o 
  -5   9   4       26.11       39.85     12.92 o 
  -4   9   4      721.26      693.48     40.25 o 
  -3   9   4       38.16       48.33      5.61 o 
  -2   9   4     2341.52     2478.66     40.40 o 
  -1   9   4     2282.77     2105.80     70.34 o 
   0   9   4     2661.65     2577.60     54.36 o 
   1   9   4       49.33       50.92     13.49 o 
   2   9   4      364.23      360.25     15.00 o 
   3   9   4      235.39      277.96     24.55 o 
   4   9   4     2743.90     2797.63    104.28 o 
   5   9   4     1405.79     1391.11     49.97 o 
   6   9   4       54.66       87.89     16.36 o 
  -6  10   4      134.08      149.06     26.08 o 
  -5  10   4        3.23        9.74     11.20 o 
  -4  10   4      371.38      360.85     23.94 o 
  -3  10   4      130.63      125.84      8.39 o 
  -2  10   4       37.85       47.32      7.17 o 
  -1  10   4       90.81       80.90      8.03 o 
   0  10   4      461.44      439.26     17.10 o 
   1  10   4      682.33      685.15     21.94 o 
   2  10   4     1240.56     1158.98     32.93 o 
   3  10   4     1547.41     1490.67     57.14 o 
   4  10   4       24.18       34.07      8.54 o 
   5  10   4        2.45        0.00     10.57 o 
  -5  11   4       48.53       38.65     15.37 o 
  -4  11   4      168.18      154.17     17.71 o 
  -3  11   4      113.40      129.08     10.50 o 
  -2  11   4      473.69      431.98     19.88 o 
  -1  11   4      933.07      942.82     24.24 o 
   0  11   4     1405.79     1293.81     33.94 o 
   1  11   4     2164.50     2044.01     47.77 o 
   2  11   4     2095.68     2073.81     93.94 o 
   3  11   4      902.38      913.28     35.47 o 
   4  11   4      313.02      306.37     26.94 o 
   5  11   4      355.17      355.79     40.42 o 
  -5  12   4        1.48       18.77     13.87 o 
  -4  12   4      212.74      245.55     21.98 o 
  -3  12   4      612.92      589.97     19.63 o 
  -2  12   4      135.60      145.87     10.90 o 
  -1  12   4        1.46       12.44      9.37 o 
   0  12   4      337.28      337.47     16.52 o 
   1  12   4      110.10       96.90     10.91 o 
   2  12   4       34.47       34.88      8.62 o 
   3  12   4       77.75       67.97     10.56 o 
   4  12   4       80.37       76.54     11.98 o 
  -4  13   4      266.66      306.19     24.92 o 
  -3  13   4      223.96      220.27     13.98 o 
  -2  13   4        3.72        5.28      6.47 o 
  -1  13   4       22.16       29.27      8.33 o 
   0  13   4       30.66       27.19      8.01 o 
   1  13   4      240.19      264.98     16.28 o 
   2  13   4      765.01      723.46     45.92 o 
   3  13   4      217.67      220.12     16.64 o 
   4  13   4        3.24       10.17     11.50 o 
  -3  14   4      452.67      519.65     20.20 o 
  -2  14   4     1014.46     1000.20     28.05 o 
  -1  14   4      109.12      119.15     12.73 o 
   0  14   4       54.70       83.10     11.01 o 
   1  14   4        0.07       15.11      8.66 o 
   2  14   4      379.96      335.85     64.61 o 
   3  14   4      278.77      271.03     23.36 o 
  -2  15   4      190.14      212.02     17.10 o 
  -1  15   4        0.92        0.00      8.65 o 
   0  15   4        3.27       12.58      9.40 o 
   1  15   4      166.01      137.62     18.19 o 
   2  15   4       36.57       40.11     13.87 o 
  -7   1   5       40.72       20.56     10.72 o 
  -6   1   5      653.23      622.77     19.67 o 
  -5   1   5        9.69        9.36      6.93 o 
  -4   1   5       10.49       16.67      7.43 o 
  -3   1   5     7046.01     7145.76    111.03 o 
  -2   1   5        3.80       11.51      2.04 o 
  -1   1   5     1702.65     1706.50     28.22 o 
   0   1   5      575.74      511.89     12.33 o 
   1   1   5     1166.71     1095.12     19.66 o 
   2   1   5    11734.99    12557.55    270.80 o 
   3   1   5      512.14      429.80     17.83 o 
   4   1   5      452.35      460.21     20.77 o 
   5   1   5       64.74       70.13     11.60 o 
   6   1   5      170.78      178.47     17.95 o 
   7   1   5       82.97       72.60     15.03 o 
  -7   2   5      413.41      402.09     26.82 o 
  -6   2   5     1754.08     1640.04     36.44 o 
  -5   2   5      459.77      422.60     14.72 o 
  -4   2   5        0.75       11.10      6.18 o 
  -3   2   5        0.22        4.81      2.06 o 
  -2   2   5     2261.56     2174.29     32.34 o 
  -1   2   5     2294.39     2088.36     30.32 o 
   0   2   5      608.96      626.39     20.90 o 
   1   2   5     3299.21     3812.67     59.61 o 
   2   2   5      187.36      140.71     15.03 o 
   3   2   5      237.39      248.20     13.08 o 
   4   2   5      520.98      524.64     38.69 o 
   5   2   5      102.57       91.34     12.95 o 
   6   2   5     1275.24     1185.55     44.21 o 
   7   2   5      629.15      574.04     31.64 o 
  -7   3   5        1.43       13.59     11.23 o 
  -6   3   5      145.68      166.16     11.23 o 
  -5   3   5     1530.25     1520.81     32.90 o 
  -4   3   5     2750.36     2724.18     72.15 o 
  -3   3   5      162.62      188.45      6.51 o 
  -2   3   5      649.85      611.51     12.02 o 
  -1   3   5     7015.68     6994.60     94.46 o 
   0   3   5     6009.36     5990.37     90.88 o 
   1   3   5     8237.47     8213.06    143.75 o 
   2   3   5      110.82      124.48      6.70 o 
   3   3   5      538.72      496.85     19.47 o 
   4   3   5     1756.41     1843.26     52.01 o 
   5   3   5      954.07      935.09     34.78 o 
   6   3   5     2237.62     2127.77     66.07 o 
   7   3   5        0.85        0.00     10.74 o 
  -7   4   5        7.59       16.23     11.12 o 
  -6   4   5     1048.04     1061.70     29.48 o 
  -5   4   5     1922.38     1957.14     39.45 o 
  -4   4   5      579.88      557.48     15.93 o 
  -3   4   5      213.54      203.05      7.14 o 
  -2   4   5        1.28        2.48      2.36 o 
  -1   4   5       59.84       80.23      4.09 o 
   0   4   5       20.53       34.55      4.72 o 
   1   4   5    10839.37    12096.15    209.92 o 
   2   4   5      591.39      673.34     17.37 o 
   3   4   5      170.35      161.99     11.56 o 
   4   4   5        8.72        6.90      5.89 o 
   5   4   5       13.36       11.10     12.26 o 
   6   4   5       18.81       15.70      9.29 o 
   7   4   5      145.35      154.97     27.29 o 
  -7   5   5      169.83      184.22     37.83 o 
  -6   5   5      594.91      555.71     23.74 o 
  -5   5   5      360.80      333.17     13.57 o 
  -4   5   5        0.22        1.43      3.98 o 
  -3   5   5      232.17      235.13      8.92 o 
  -2   5   5       44.52       40.42      3.99 o 
  -1   5   5    10996.68    11831.29    158.35 o 
   0   5   5      375.42      300.78      7.57 o 
   1   5   5      108.46       97.38      5.18 o 
   2   5   5      236.42      200.90     16.08 o 
   3   5   5      488.94      527.61     17.26 o 
   4   5   5      868.41      870.06     31.76 o 
   5   5   5      839.95      828.72     26.21 o 
   6   5   5        1.99       22.23      9.10 o 
   7   5   5       13.90       24.14     11.70 o 
  -7   6   5       13.90       14.02     23.32 o 
  -6   6   5       67.81       76.19     12.99 o 
  -5   6   5      278.03      293.55     24.89 o 
  -4   6   5     1837.43     1808.88     47.33 o 
  -3   6   5      807.55      906.98     27.75 o 
  -2   6   5       60.12       79.03      4.75 o 
  -1   6   5      130.94      146.76      5.73 o 
   0   6   5       13.55       28.37      4.65 o 
   1   6   5       79.67       96.24      8.42 o 
   2   6   5       45.64       50.58      9.64 o 
   3   6   5      707.53      666.52     16.90 o 
   4   6   5     1292.77     1277.92     33.33 o 
   5   6   5       43.63       66.60      9.34 o 
   6   6   5       61.49       80.53     14.39 o 
  -7   7   5       49.48       84.71     28.16 o 
  -6   7   5       88.68      100.65     16.63 o 
  -5   7   5       52.63       54.16      9.54 o 
  -4   7   5      180.65      185.97     13.74 o 
  -3   7   5     1264.93     1348.76     24.76 o 
  -2   7   5     4300.62     4385.34     72.00 o 
  -1   7   5        9.94       13.34      3.45 o 
   0   7   5       95.77      114.67      5.28 o 
   1   7   5     1948.66     2075.96     36.68 o 
   2   7   5     1067.31      961.31     71.70 o 
   3   7   5     1743.61     1686.52     39.92 o 
   4   7   5       29.21       34.98      7.36 o 
   5   7   5       99.39      109.52     11.33 o 
   6   7   5      215.50      206.82     20.59 o 
  -6   8   5     1027.50      992.73     42.19 o 
  -5   8   5      407.67      362.41     21.66 o 
  -4   8   5      138.29      153.74     12.16 o 
  -3   8   5     3008.97     3098.68     76.60 o 
  -2   8   5     2671.57     2631.80     47.01 o 
  -1   8   5     4070.63     4141.84    158.19 o 
   0   8   5     3358.43     3626.15     53.16 o 
   1   8   5     5169.59     5173.23     83.71 o 
   2   8   5      653.29      623.61     20.00 o 
   3   8   5      152.02      148.39     11.06 o 
   4   8   5       41.74       75.77      9.62 o 
   5   8   5      439.48      458.93     51.48 o 
   6   8   5     1138.65     1278.30     66.33 o 
  -6   9   5       32.36       41.50     14.77 o 
  -5   9   5      271.26      260.49     21.99 o 
  -4   9   5       30.57       36.83      8.70 o 
  -3   9   5        3.82       18.52      4.86 o 
  -2   9   5      562.39      571.02     21.79 o 
  -1   9   5      601.85      595.95     19.27 o 
   0   9   5       79.34       80.32      8.19 o 
   1   9   5      273.45      288.42     13.26 o 
   2   9   5      318.56      325.52     27.46 o 
   3   9   5      442.89      420.43     17.60 o 
   4   9   5      202.24      233.97     14.83 o 
   5   9   5      294.28      283.43     38.18 o 
   6   9   5        0.72        5.18     20.04 o 
  -6  10   5      494.86      515.47     43.88 o 
  -5  10   5      116.48      125.72     18.06 o 
  -4  10   5      468.61      467.31     19.90 o 
  -3  10   5      761.44      759.43     30.14 o 
  -2  10   5      239.53      224.67     17.86 o 
  -1  10   5      733.30      713.84     22.62 o 
   0  10   5       45.36       61.80      8.22 o 
   1  10   5      380.42      348.55     18.56 o 
   2  10   5      313.72      283.24     14.72 o 
   3  10   5       11.90       15.07     13.30 o 
   4  10   5       26.69       42.54     14.02 o 
   5  10   5      896.43      896.54     58.73 o 
  -5  11   5      184.15      211.05     22.10 o 
  -4  11   5      156.35      165.43     18.93 o 
  -3  11   5       92.65      103.16      9.39 o 
  -2  11   5     1118.03     1057.20     30.51 o 
  -1  11   5      269.45      238.71     14.19 o 
   0  11   5      282.61      231.70     13.93 o 
   1  11   5      325.90      307.56     15.71 o 
   2  11   5      475.78      432.64     18.57 o 
   3  11   5      195.86      237.04     33.88 o 
   4  11   5        5.92       12.26     10.02 o 
   5  11   5        0.61       29.02     17.97 o 
  -5  12   5      605.64      647.17     34.73 o 
  -4  12   5      558.97      584.53     30.78 o 
  -3  12   5      145.15      159.26     11.70 o 
  -2  12   5      208.69      185.38     18.70 o 
  -1  12   5      404.88      383.91     17.48 o 
   0  12   5       71.95       80.21     10.08 o 
   1  12   5      624.33      614.51     29.75 o 
   2  12   5       27.12       20.53      8.36 o 
   3  12   5      807.61      827.73     41.46 o 
   4  12   5      810.94      813.93     36.00 o 
  -4  13   5       17.97       16.92     14.07 o 
  -3  13   5       16.50       23.13      9.70 o 
  -2  13   5       22.93       24.96      9.29 o 
  -1  13   5      769.97      767.81     26.35 o 
   0  13   5      708.31      727.33     25.53 o 
   1  13   5      435.38      404.98     24.55 o 
   2  13   5        0.57        8.56      9.78 o 
   3  13   5       44.81       29.68     12.49 o 
   4  13   5       39.56       57.71     16.07 o 
  -3  14   5      640.13      664.55     37.01 o 
  -2  14   5      153.88      160.91     14.78 o 
  -1  14   5       81.14      101.37     12.47 o 
   0  14   5       24.11       21.98     11.40 o 
   1  14   5       24.68       22.01     11.11 o 
   2  14   5        0.75       15.32     11.23 o 
   3  14   5      408.19      433.87     29.02 o 
  -2  15   5      186.74      211.35     21.22 o 
  -1  15   5      393.69      377.03     25.88 o 
   0  15   5     2050.78     2053.74     65.84 o 
   1  15   5      327.38      272.85     23.80 o 
   2  15   5      158.40      154.77     20.26 o 
  -7   0   6        3.37       23.22     32.99 o 
  -6   0   6       45.58       48.71     10.02 o 
  -5   0   6      936.95      897.23     32.13 o 
  -4   0   6     4465.45     4573.55    107.10 o 
  -3   0   6     3204.75     3026.46     72.21 o 
  -2   0   6     2558.00     2467.81     58.04 o 
  -1   0   6     7576.95     8039.13    171.02 o 
   0   0   6     2860.97     2861.32     63.22 o 
   1   0   6     9677.44    10690.39    226.29 o 
   2   0   6      856.09      771.47     32.13 o 
   3   0   6       85.49      117.12     13.47 o 
   4   0   6      650.38      651.93     35.93 o 
   5   0   6     5205.59     5359.88    185.18 o 
   6   0   6      657.55      650.55     43.53 o 
   7   0   6       32.31       17.27     15.89 o 
  -7   1   6      248.91      234.88     14.17 o 
  -6   1   6      104.72      112.04      9.79 o 
  -5   1   6      444.99      439.18     17.26 o 
  -4   1   6      854.75      835.96     20.03 o 
  -3   1   6      213.97      219.28      8.31 o 
  -2   1   6     2236.17     2459.49     46.99 o 
  -1   1   6     2231.19     2308.06     37.37 o 
   0   1   6      968.45      883.31     19.11 o 
   1   1   6     7139.33     7227.22    109.56 o 
   2   1   6     5511.91     5816.23    129.35 o 
   3   1   6      461.50      479.88     29.71 o 
   4   1   6      806.81      808.16     29.19 o 
   5   1   6        0.01        0.00      7.43 o 
   6   1   6        3.78        3.25     13.65 o 
   7   1   6      425.93      416.28     27.96 o 
  -7   2   6      111.90      120.32     13.18 o 
  -6   2   6     1184.35     1113.00     28.26 o 
  -5   2   6     3482.15     3421.25     61.34 o 
  -4   2   6      276.25      252.73     13.48 o 
  -3   2   6     1360.99     1346.62     22.66 o 
  -2   2   6      336.09      360.35      8.50 o 
  -1   2   6       22.24       20.87      2.70 o 
   0   2   6     1188.58     1248.09     25.69 o 
   1   2   6     3316.97     3419.62     54.19 o 
   2   2   6     1902.20     1900.70     38.40 o 
   3   2   6    10518.11    10754.35    236.34 o 
   4   2   6     3418.52     3238.30    343.24 o 
   5   2   6      927.50      893.13     46.64 o 
   6   2   6     1338.70     1375.87     48.73 o 
   7   2   6      306.67      307.92     40.42 o 
  -7   3   6       45.72       56.50     10.23 o 
  -6   3   6       18.32       41.40      7.12 o 
  -5   3   6      477.15      428.94     15.15 o 
  -4   3   6      660.44      625.85     22.92 o 
  -3   3   6     2009.99     1937.64     30.85 o 
  -2   3   6     3290.90     3398.97     48.89 o 
  -1   3   6       67.07       82.67      6.78 o 
   0   3   6     9600.81    10096.96    151.24 o 
   1   3   6     9783.26    10327.13    155.37 o 
   2   3   6     8467.46     9122.52    161.24 o 
   3   3   6     2862.07     2928.15     72.27 o 
   4   3   6     1321.92     1359.91     41.59 o 
   5   3   6       37.29       35.66      9.04 o 
   6   3   6        0.65        7.42      9.45 o 
   7   3   6        0.73        0.00     10.12 o 
  -7   4   6     1193.12     1243.82     48.47 o 
  -6   4   6     1770.34     1898.29     40.88 o 
  -5   4   6      956.75      947.77     23.99 o 
  -4   4   6     1031.16      969.85     22.62 o 
  -3   4   6       19.79       19.02      4.89 o 
  -2   4   6     5185.50     5910.52     81.93 o 
  -1   4   6     4769.30     5037.04     69.96 o 
   0   4   6     1621.26     1574.88     31.22 o 
   1   4   6      211.31      203.59     12.56 o 
   2   4   6     4269.70     4393.35     81.51 o 
   3   4   6     2207.75     2265.49     83.09 o 
   4   4   6     2353.54     2372.79     64.29 o 
   5   4   6       85.81       92.98     12.57 o 
   6   4   6       92.88       77.41     13.27 o 
   7   4   6      401.75      376.49     28.68 o 
  -7   5   6       95.68       83.19     17.27 o 
  -6   5   6      145.40      137.99     13.39 o 
  -5   5   6      679.10      654.37     19.32 o 
  -4   5   6      115.53      118.91      8.33 o 
  -3   5   6     1311.36     1228.21     22.05 o 
  -2   5   6     8580.40     8979.01    122.34 o 
  -1   5   6    15081.10    16283.22    216.44 o 
   0   5   6      101.65       79.43      4.30 o 
   1   5   6     1483.53     1475.19     24.24 o 
   2   5   6     1664.56     1633.43     34.81 o 
   3   5   6     5558.03     5759.74    107.06 o 
   4   5   6      611.92      581.60     24.88 o 
   5   5   6        6.50        2.19      8.18 o 
   6   5   6       71.65       77.88     13.38 o 
  -7   6   6      123.14      132.89     19.72 o 
  -6   6   6       20.03       16.73      9.81 o 
  -5   6   6     2838.89     2749.78     61.90 o 
  -4   6   6      889.50      857.62     25.78 o 
  -3   6   6       95.19       96.19     12.25 o 
  -2   6   6      431.78      375.94      9.85 o 
  -1   6   6        5.81        8.27      2.79 o 
   0   6   6     2247.01     2272.07     34.76 o 
   1   6   6        1.42        5.99      2.53 o 
   2   6   6      191.92      213.25      8.64 o 
   3   6   6     3235.02     3419.20     75.22 o 
   4   6   6       40.67       39.30      7.47 o 
   5   6   6       16.73       31.13      9.86 o 
   6   6   6       47.54       41.81     11.80 o 
  -7   7   6       48.90       29.47     14.69 o 
  -6   7   6        2.22       12.86      8.25 o 
  -5   7   6      444.07      414.36     18.87 o 
  -4   7   6      416.72      408.21     17.35 o 
  -3   7   6     2360.84     2462.09     45.08 o 
  -2   7   6      257.46      215.20      9.27 o 
  -1   7   6     1845.79     1798.04     29.09 o 
   0   7   6     1779.64     1800.52     41.41 o 
   1   7   6     2230.21     2170.57     57.14 o 
   2   7   6     1159.20     1056.62     34.82 o 
   3   7   6      141.23      161.88     11.04 o 
   4   7   6      297.08      321.78     19.59 o 
   5   7   6       38.67       43.02      9.22 o 
   6   7   6       29.72       36.97     17.62 o 
  -6   8   6      115.00      139.60     15.72 o 
  -5   8   6      220.99      216.39     15.56 o 
  -4   8   6        3.44        8.45      6.16 o 
  -3   8   6      168.42      177.39     16.32 o 
  -2   8   6      981.07     1004.16     22.66 o 
  -1   8   6     1054.87     1138.30     24.02 o 
   0   8   6       50.90       47.19     13.00 o 
   1   8   6     1433.01     1454.02     29.09 o 
   2   8   6      582.10      543.22     18.52 o 
   3   8   6      632.51      642.11     21.65 o 
   4   8   6       76.53       77.28      9.63 o 
   5   8   6       35.38       41.24     11.94 o 
   6   8   6      309.21      360.34     39.39 o 
  -6   9   6       47.73       62.55     15.89 o 
  -5   9   6     1087.02     1035.61     32.86 o 
  -4   9   6     1303.08     1304.78     35.80 o 
  -3   9   6      888.89      886.36     25.21 o 
  -2   9   6      141.49      159.61      9.01 o 
  -1   9   6      473.01      444.74     18.30 o 
   0   9   6     4438.39     4467.59     96.36 o 
   1   9   6     4804.55     4901.59     94.70 o 
   2   9   6      282.40      278.12     14.23 o 
   3   9   6       47.59       60.27      8.84 o 
   4   9   6      312.98      318.56     38.69 o 
   5   9   6       94.11      101.40     15.52 o 
  -6  10   6       56.07       38.29     15.44 o 
  -5  10   6      176.29      156.08     14.59 o 
  -4  10   6        2.14       11.93      7.36 o 
  -3  10   6     1993.21     1905.16     85.39 o 
  -2  10   6       68.13       68.59      8.88 o 
  -1  10   6       98.99       91.60     10.90 o 
   0  10   6      373.12      359.79     15.31 o 
   1  10   6      216.65      190.43     12.17 o 
   2  10   6      119.75      144.52     11.67 o 
   3  10   6       86.74       78.45     12.57 o 
   4  10   6       50.46       38.16     11.85 o 
   5  10   6      291.64      253.24     34.89 o 
  -5  11   6       56.92       48.40     14.99 o 
  -4  11   6      115.53      117.48     16.67 o 
  -3  11   6       28.44       28.96      8.62 o 
  -2  11   6      481.48      496.50     29.00 o 
  -1  11   6     1867.47     1722.21     42.15 o 
   0  11   6      198.17      189.79     12.81 o 
   1  11   6      541.84      490.34     19.12 o 
   2  11   6       42.62       50.97     11.11 o 
   3  11   6      140.21      142.05     16.08 o 
   4  11   6      686.59      717.43     33.05 o 
   5  11   6        4.68        3.45     16.93 o 
  -5  12   6      380.29      426.03     80.67 o 
  -4  12   6      414.49      399.87     27.22 o 
  -3  12   6       48.17       44.95      9.74 o 
  -2  12   6       75.51       78.47     10.72 o 
  -1  12   6       30.32       26.24      9.86 o 
   0  12   6       96.45      101.54     13.62 o 
   1  12   6      138.22      126.07     19.87 o 
   2  12   6      281.75      267.23     20.94 o 
   3  12   6       25.89        9.97      9.63 o 
   4  12   6      240.15      230.68     32.99 o 
  -4  13   6       61.60       67.39     16.97 o 
  -3  13   6      212.06      239.98     27.09 o 
  -2  13   6      572.14      589.99     29.06 o 
  -1  13   6        5.54       15.05     10.12 o 
   0  13   6      127.37      135.07     18.66 o 
   1  13   6      539.67      515.04     27.24 o 
   2  13   6      425.23      372.29     29.37 o 
   3  13   6       99.50       96.62     16.35 o 
  -3  14   6       33.73       51.74     13.43 o 
  -2  14   6       68.04       58.81     12.89 o 
  -1  14   6      130.28      126.28     18.48 o 
   0  14   6       24.01       32.84     12.26 o 
   1  14   6      425.38      409.16     26.74 o 
   2  14   6      159.84      140.37     18.77 o 
   3  14   6      523.53      526.27     31.75 o 
  -2  15   6       15.44       19.94     12.21 o 
  -1  15   6        9.99       11.66     11.26 o 
   0  15   6       92.14       94.63     16.24 o 
   1  15   6        0.89       10.99     11.80 o 
  -7   1   7      182.35      194.10     13.40 o 
  -6   1   7      994.53      952.92     33.70 o 
  -5   1   7     1105.82     1045.72     25.16 o 
  -4   1   7     2165.84     2092.97     39.33 o 
  -3   1   7     1626.20     1526.09     24.80 o 
  -2   1   7     2119.86     2060.68     35.42 o 
  -1   1   7     6869.17     7040.49    106.88 o 
   0   1   7      462.35      380.50     10.78 o 
   1   1   7     1174.56     1015.70     19.04 o 
   2   1   7       16.12       10.46      3.19 o 
   3   1   7      726.28      726.97     24.67 o 
   4   1   7      131.50      145.58     12.58 o 
   5   1   7        8.21       22.07      8.51 o 
   6   1   7       87.17       67.05     17.62 o 
   7   1   7      249.56      289.62     24.05 o 
  -7   2   7      131.49      161.40     12.58 o 
  -6   2   7     2076.26     2076.53     43.40 o 
  -5   2   7      655.44      645.03     31.76 o 
  -4   2   7     3211.95     3167.84     55.61 o 
  -3   2   7       57.00       57.72      4.18 o 
  -2   2   7     3705.82     3897.17     55.46 o 
  -1   2   7    16253.83    17203.87    255.27 o 
   0   2   7      110.00      131.94      9.16 o 
   1   2   7     3652.51     3750.26     59.47 o 
   2   2   7     1407.30     1442.46     31.06 o 
   3   2   7       46.90       40.60      7.45 o 
   4   2   7     1151.40     1136.38     37.13 o 
   5   2   7      874.30      911.73     34.78 o 
   6   2   7        0.37        4.57      8.95 o 
   7   2   7       28.69       40.67     13.11 o 
  -7   3   7       32.78       41.68      8.05 o 
  -6   3   7        7.24       18.34      6.08 o 
  -5   3   7       61.59       69.26      9.90 o 
  -4   3   7     2380.37     2316.86     43.21 o 
  -3   3   7     4593.23     4356.98     62.75 o 
  -2   3   7     1523.86     1451.74     23.72 o 
  -1   3   7      660.61      754.86     13.89 o 
   0   3   7      460.58      555.93     14.89 o 
   1   3   7      358.29      390.32      9.79 o 
   2   3   7     2185.81     2106.64     42.43 o 
   3   3   7     1025.49      938.03     23.94 o 
   4   3   7       33.45       42.98      8.30 o 
   5   3   7        5.61       12.78      9.10 o 
   6   3   7       81.38      105.19     15.88 o 
   7   3   7       19.64       24.93     13.36 o 
  -7   4   7      394.69      407.08     31.45 o 
  -6   4   7        8.41        6.28      6.58 o 
  -5   4   7       14.64       26.86      8.53 o 
  -4   4   7      178.89      180.09      9.63 o 
  -3   4   7      207.43      212.51      7.48 o 
  -2   4   7      104.46       99.73      5.21 o 
  -1   4   7    14585.60    16729.96    221.98 o 
   0   4   7      288.62      326.57      8.37 o 
   1   4   7      282.46      228.70     12.46 o 
   2   4   7     1167.44     1252.97     28.03 o 
   3   4   7       33.38       46.53     11.21 o 
   4   4   7       33.00       34.88      8.13 o 
   5   4   7       37.12       56.55     10.54 o 
   6   4   7     1041.80     1044.56     63.74 o 
  -7   5   7        7.84        8.28      8.78 o 
  -6   5   7      440.76      436.07     20.91 o 
  -5   5   7      306.55      302.71     13.55 o 
  -4   5   7      237.59      237.69     11.14 o 
  -3   5   7     1797.52     1767.70     32.85 o 
  -2   5   7     5276.09     5244.31     74.09 o 
  -1   5   7     3077.10     3217.69     47.14 o 
   0   5   7     1179.27     1155.10     19.76 o 
   1   5   7     2988.39     3018.44     44.81 o 
   2   5   7      170.55      190.80     10.48 o 
   3   5   7      624.71      626.30     29.09 o 
   4   5   7      391.67      358.52     15.01 o 
   5   5   7       60.41       52.29     11.11 o 
   6   5   7       88.45      108.83     23.15 o 
  -7   6   7      389.91      431.47     24.68 o 
  -6   6   7      158.00      175.25     15.29 o 
  -5   6   7      184.04      153.56     17.38 o 
  -4   6   7       25.90       27.84      7.15 o 
  -3   6   7      111.15      116.84      6.54 o 
  -2   6   7       35.64       40.42      4.18 o 
  -1   6   7       13.88       25.51      4.57 o 
   0   6   7      720.00      678.20     13.69 o 
   1   6   7     1097.45     1031.93     19.03 o 
   2   6   7     1166.66     1120.15     23.88 o 
   3   6   7      400.49      389.96     12.91 o 
   4   6   7      685.42      651.36     22.20 o 
   5   6   7      209.97      207.61     17.86 o 
   6   6   7      529.06      600.46     45.95 o 
  -6   7   7      398.07      374.41     26.33 o 
  -5   7   7        4.07       22.32      9.07 o 
  -4   7   7      215.17      215.25     15.31 o 
  -3   7   7     1073.86      989.96     23.07 o 
  -2   7   7      145.60      165.45      7.04 o 
  -1   7   7     1485.97     1405.75     25.09 o 
   0   7   7     3890.88     3881.66     56.60 o 
   1   7   7     1363.02     1368.29     23.90 o 
   2   7   7      450.82      411.78     15.42 o 
   3   7   7      462.50      430.72     17.97 o 
   4   7   7        7.49       12.33      8.18 o 
   5   7   7      234.45      223.37     18.94 o 
   6   7   7        7.77       19.35     16.58 o 
  -6   8   7      387.54      398.04     32.09 o 
  -5   8   7      483.25      479.48     20.95 o 
  -4   8   7      848.84      876.17     27.42 o 
  -3   8   7      320.61      286.49     12.14 o 
  -2   8   7     1075.77     1007.62     23.66 o 
  -1   8   7      220.20      242.89     18.16 o 
   0   8   7     2490.70     2472.22     51.61 o 
   1   8   7      630.44      631.41     16.65 o 
   2   8   7     1094.71     1062.06     28.51 o 
   3   8   7     2559.61     2598.24     71.43 o 
   4   8   7     1313.40     1300.53     44.90 o 
   5   8   7     1937.37     2037.10     63.38 o 
   6   8   7       39.73       52.17     22.11 o 
  -6   9   7       51.95       58.30     13.41 o 
  -5   9   7       70.91       89.12     11.95 o 
  -4   9   7      159.35      161.27     13.58 o 
  -3   9   7      189.76      204.94     11.07 o 
  -2   9   7      225.36      209.26     10.28 o 
  -1   9   7        4.11       16.10      6.97 o 
   0   9   7      185.41      173.15     10.81 o 
   1   9   7     1429.84     1407.28     34.50 o 
   2   9   7        0.08        5.37      6.81 o 
   3   9   7      540.72      485.49     34.55 o 
   4   9   7      198.05      172.16     17.46 o 
   5   9   7        2.48        0.98      9.63 o 
  -5  10   7     1346.12     1403.80     40.69 o 
  -4  10   7      122.88      116.18     12.20 o 
  -3  10   7      106.83      107.72     11.38 o 
  -2  10   7       45.60       69.26      9.10 o 
  -1  10   7       17.36       21.44      7.11 o 
   0  10   7       21.17       36.27      8.54 o 
   1  10   7     1447.38     1336.19     43.85 o 
   2  10   7        2.49        3.28      8.06 o 
   3  10   7       84.63       67.84     12.46 o 
   4  10   7      768.26      744.70     42.15 o 
   5  10   7      386.82      384.48     26.56 o 
  -5  11   7      562.78      556.44     24.59 o 
  -4  11   7        2.42        0.00      9.36 o 
  -3  11   7        3.06        7.80      7.24 o 
  -2  11   7      137.22      129.40     11.73 o 
  -1  11   7       22.91       41.30      9.24 o 
   0  11   7      970.70      846.76     34.55 o 
   1  11   7        5.17        5.05      8.64 o 
   2  11   7        8.84        7.05      8.54 o 
   3  11   7      342.38      280.76     25.57 o 
   4  11   7      113.32      122.43     30.40 o 
  -4  12   7      110.74      103.30     23.84 o 
  -3  12   7      238.98      266.45     20.35 o 
  -2  12   7      612.93      600.17     27.95 o 
  -1  12   7      652.41      580.48     31.96 o 
   0  12   7        7.21       16.89      7.38 o 
   1  12   7        3.40        0.00      8.98 o 
   2  12   7      431.64      430.17     24.55 o 
   3  12   7       10.50        8.08      9.59 o 
   4  12   7        3.40        5.04     10.92 o 
  -4  13   7      371.66      401.80     41.80 o 
  -3  13   7      508.62      499.56     47.85 o 
  -2  13   7      169.59      171.06     32.82 o 
  -1  13   7      123.92      132.47     15.51 o 
   0  13   7      334.17      309.76     21.98 o 
   1  13   7      181.92      199.50     19.04 o 
   2  13   7      331.49      331.85     27.29 o 
   3  13   7      404.56      409.14     27.60 o 
  -3  14   7      322.75      354.56     26.25 o 
  -2  14   7        1.71       13.34     10.74 o 
  -1  14   7      178.32      191.44     19.64 o 
   0  14   7        0.14       17.49      9.03 o 
   1  14   7      108.59      101.05     16.12 o 
   2  14   7      424.37      380.84     60.46 o 
  -1  15   7      410.64      440.18     55.62 o 
   0  15   7      268.90      264.73     22.48 o 
   1  15   7      193.99      159.36     20.28 o 
  -7   0   8        7.16       21.35     29.88 o 
  -6   0   8     1477.92     1414.42     46.30 o 
  -5   0   8       13.99       13.13      6.56 o 
  -4   0   8      856.17      874.08     29.71 o 
  -3   0   8     1564.93     1552.27     42.15 o 
  -2   0   8     1404.97     1310.78     34.89 o 
  -1   0   8       97.76       88.10      6.22 o 
   0   0   8     3080.53     3283.85     73.24 o 
   1   0   8       58.13       39.04      4.84 o 
   2   0   8     4276.89     4053.94     92.94 o 
   3   0   8     2168.20     2072.23     76.01 o 
   4   0   8     2240.32     2377.29     89.83 o 
   5   0   8     1891.82     1855.26     79.12 o 
   6   0   8       36.78       46.30     16.93 o 
   7   0   8      171.70      150.63     27.29 o 
  -7   1   8       67.29       77.04      9.75 o 
  -6   1   8      409.79      367.38     15.39 o 
  -5   1   8      393.08      370.89     13.92 o 
  -4   1   8      926.51      915.19     21.50 o 
  -3   1   8        8.59        9.25      3.29 o 
  -2   1   8      353.20      388.32     10.50 o 
  -1   1   8     4334.51     4522.70     70.60 o 
   0   1   8     1347.09     1381.41     50.79 o 
   1   1   8      157.93      121.98     11.75 o 
   2   1   8        1.63        5.12      2.65 o 
   3   1   8        0.38       10.44      5.60 o 
   4   1   8      531.47      509.80     22.47 o 
   5   1   8        5.24        4.87     11.23 o 
   6   1   8      238.84      249.50     20.75 o 
   7   1   8      347.61      359.22     26.62 o 
  -7   2   8      325.51      335.55     18.83 o 
  -6   2   8       74.17      102.99     14.41 o 
  -5   2   8      908.99      822.30     22.04 o 
  -4   2   8      432.81      374.57     14.81 o 
  -3   2   8     1834.04     1789.12     40.26 o 
  -2   2   8      659.50      710.34     13.81 o 
  -1   2   8     1680.78     1664.06     28.89 o 
   0   2   8       98.31       64.67      5.17 o 
   1   2   8     3058.40     3067.28     49.69 o 
   2   2   8     1180.06     1172.75     23.19 o 
   3   2   8      107.11       89.20      9.33 o 
   4   2   8     1397.45     1357.81     42.01 o 
   5   2   8      927.34      966.84     38.69 o 
   6   2   8      322.20      332.76     24.88 o 
  -7   3   8       41.93       65.33     13.28 o 
  -6   3   8       54.87       47.71      7.61 o 
  -5   3   8       43.64       43.10      9.02 o 
  -4   3   8      163.74      160.70      9.16 o 
  -3   3   8       13.79       11.50      3.06 o 
  -2   3   8     4575.57     4971.79     70.05 o 
  -1   3   8     3333.76     3240.56     52.39 o 
   0   3   8       13.31       25.20      4.15 o 
   1   3   8      518.35      571.93     42.15 o 
   2   3   8     1447.85     1474.51     27.85 o 
   3   3   8      205.99      180.82     25.74 o 
   4   3   8      228.52      313.31     47.50 o 
   5   3   8        3.67        0.00      9.33 o 
   6   3   8      394.52      442.69     26.60 o 
  -7   4   8      320.58      316.16     29.06 o 
  -6   4   8       93.16      111.56     10.09 o 
  -5   4   8       32.23       47.08      6.72 o 
  -4   4   8      147.24      153.00      9.38 o 
  -3   4   8        1.54       11.12      3.12 o 
  -2   4   8       83.18       88.15      5.77 o 
  -1   4   8     1191.95     1206.95     20.57 o 
   0   4   8     2339.47     2248.19     37.58 o 
   1   4   8     4176.26     4344.75     69.12 o 
   2   4   8      117.28      123.40     10.49 o 
   3   4   8     1486.31     1488.71     34.29 o 
   4   4   8      199.51      196.19     11.78 o 
   5   4   8      286.62      279.39     20.73 o 
   6   4   8      976.12      985.33     58.04 o 
  -7   5   8        0.16        0.11      8.18 o 
  -6   5   8       11.30       20.26      8.26 o 
  -5   5   8      250.66      287.36     13.63 o 
  -4   5   8      859.24      806.20     48.01 o 
  -3   5   8     2048.68     1920.35     44.17 o 
  -2   5   8     2084.69     2175.26     34.36 o 
  -1   5   8      425.58      378.79      9.55 o 
   0   5   8     3048.04     2900.88     43.07 o 
   1   5   8     1357.92     1341.60     27.26 o 
   2   5   8     1638.96     1663.12     31.35 o 
   3   5   8       12.36       21.53      5.31 o 
   4   5   8     1295.67     1305.16     44.05 o 
   5   5   8        0.45        0.60      6.56 o 
   6   5   8       18.59       12.78     14.16 o 
  -7   6   8      254.25      254.78     19.93 o 
  -6   6   8      106.24      101.36     19.27 o 
  -5   6   8       49.25       58.21      9.70 o 
  -4   6   8       48.91       46.49      8.03 o 
  -3   6   8     1308.23     1354.04     28.65 o 
  -2   6   8      137.52      129.86      8.81 o 
  -1   6   8       86.72       92.02      5.36 o 
   0   6   8      720.00      754.45     15.01 o 
   1   6   8       20.85       19.55      4.23 o 
   2   6   8      116.65      107.87      7.32 o 
   3   6   8     2463.72     2532.27     74.80 o 
   4   6   8        0.64        0.00     10.71 o 
   5   6   8       11.49       22.91      9.54 o 
   6   6   8       45.47       94.66     23.49 o 
  -6   7   8      468.74      457.46     22.23 o 
  -5   7   8        5.53        4.95      6.63 o 
  -4   7   8     1284.95     1296.89     34.75 o 
  -3   7   8     1004.96     1029.78     23.78 o 
  -2   7   8     1013.01      994.44     26.09 o 
  -1   7   8     4536.72     4787.73     77.76 o 
   0   7   8     1682.38     1549.13     33.92 o 
   1   7   8     1323.58     1305.91     41.29 o 
   2   7   8      305.96      315.78     35.41 o 
   3   7   8       76.26      100.48     12.84 o 
   4   7   8       65.52       72.46     12.19 o 
   5   7   8        1.24        0.00      7.96 o 
   6   7   8       23.39       19.35     17.62 o 
  -6   8   8       87.88      103.78     16.17 o 
  -5   8   8      273.62      269.24     17.24 o 
  -4   8   8      281.88      288.23     35.08 o 
  -3   8   8     1288.06     1213.27     36.17 o 
  -2   8   8       10.34       13.27      6.55 o 
  -1   8   8      388.92      415.89     17.10 o 
   0   8   8      477.62      483.95     13.92 o 
   1   8   8      377.38      342.58     14.37 o 
   2   8   8       25.94       29.45      7.03 o 
   3   8   8      136.88      151.51     15.34 o 
   4   8   8        7.65       18.06      8.69 o 
   5   8   8       54.31       35.36     12.43 o 
  -6   9   8      108.97      129.77     19.02 o 
  -5   9   8      432.61      429.85     21.17 o 
  -4   9   8      430.89      440.32     19.16 o 
  -3   9   8      149.51      177.04     12.33 o 
  -2   9   8     2727.65     2817.84     59.22 o 
  -1   9   8     1585.02     1475.09     53.38 o 
   0   9   8     1958.27     1940.56     55.70 o 
   1   9   8        5.68       10.91      7.95 o 
   2   9   8      192.80      184.66     12.59 o 
   3   9   8      461.51      440.81     30.23 o 
   4   9   8      455.18      438.30     34.72 o 
   5   9   8        9.03       23.01     11.26 o 
  -5  10   8      430.92      434.00     46.84 o 
  -4  10   8        0.26        3.50      7.02 o 
  -3  10   8      250.87      253.95     14.44 o 
  -2  10   8      991.81      897.81     33.51 o 
  -1  10   8     1115.27      996.34     35.77 o 
   0  10   8     1452.75     1446.59     50.44 o 
   1  10   8      227.13      227.43     17.70 o 
   2  10   8      353.18      323.06     21.37 o 
   3  10   8      143.10      141.61     15.99 o 
   4  10   8        1.07        2.66      8.46 o 
   5  10   8      172.49      183.54     20.50 o 
  -5  11   8     1281.98     1340.74     48.77 o 
  -4  11   8      496.24      485.41     38.35 o 
  -3  11   8      852.60      867.35     34.35 o 
  -2  11   8        4.85       13.79      8.02 o 
  -1  11   8       40.03       54.69     10.18 o 
   0  11   8      882.42      856.98     33.71 o 
   1  11   8       57.78       54.89     11.11 o 
   2  11   8      376.67      376.70     30.40 o 
   3  11   8       15.99       24.08     10.74 o 
   4  11   8      313.23      298.22     23.91 o 
  -4  12   8        8.39       11.40     14.16 o 
  -3  12   8       15.07       18.83      9.04 o 
  -2  12   8       30.69       23.36      9.50 o 
  -1  12   8        5.26        4.03     13.65 o 
   0  12   8     1625.00     1532.47     50.69 o 
   1  12   8      525.47      494.01     48.89 o 
   2  12   8      170.76      181.49     18.57 o 
   3  12   8      540.60      521.03     50.10 o 
   4  12   8      297.54      282.83     24.44 o 
  -4  13   8      503.97      543.80     44.57 o 
  -3  13   8      392.52      427.51     39.21 o 
  -2  13   8       61.61       67.82     18.66 o 
  -1  13   8       30.30       44.11     11.31 o 
   0  13   8       85.10       78.53     13.27 o 
   1  13   8      754.31      761.34     43.70 o 
   2  13   8      515.41      488.05     27.85 o 
   3  13   8       33.73       50.96     15.15 o 
  -3  14   8        1.01        0.93     11.23 o 
  -2  14   8       58.47       66.37     14.05 o 
  -1  14   8      430.51      396.17     35.07 o 
   0  14   8     1636.90     1574.93     54.23 o 
   1  14   8      438.58      389.41     26.86 o 
   2  14   8       54.09       50.15     15.02 o 
  -1  15   8        7.89       31.15     12.81 o 
   0  15   8      144.68      154.86     19.33 o 
  -7   1   9      747.80      739.46     37.43 o 
  -6   1   9     1032.02      992.67     27.34 o 
  -5   1   9     2094.60     2099.08     41.77 o 
  -4   1   9     3222.64     3161.82     55.70 o 
  -3   1   9     4894.37     4779.23     77.69 o 
  -2   1   9     5348.90     5370.34     84.65 o 
  -1   1   9      839.10      779.63     15.74 o 
   0   1   9       59.83       83.91      5.70 o 
   1   1   9        3.89       10.88      2.65 o 
   2   1   9     3498.69     3550.89     58.62 o 
   3   1   9      134.78      154.19      9.16 o 
   4   1   9      103.40       84.60     10.88 o 
   5   1   9      815.65      777.53     51.82 o 
   6   1   9     1213.37     1234.42     64.61 o 
  -7   2   9     1067.93     1011.62     33.62 o 
  -6   2   9        8.72       23.11     10.82 o 
  -5   2   9      498.73      470.44     16.32 o 
  -4   2   9      654.20      670.70     18.19 o 
  -3   2   9      247.03      264.46      9.85 o 
  -2   2   9       75.78       99.86      7.24 o 
  -1   2   9     1381.77     1523.55     27.17 o 
   0   2   9      250.36      215.63      8.94 o 
   1   2   9     5712.15     5754.01     89.40 o 
   2   2   9      424.40      407.15     11.56 o 
   3   2   9      310.80      311.47     32.13 o 
   4   2   9     2131.21     2058.51     46.85 o 
   5   2   9        2.65       18.41     13.13 o 
   6   2   9       86.81       77.39     21.07 o 
  -7   3   9      633.45      607.76     21.55 o 
  -6   3   9      883.42      833.23     23.92 o 
  -5   3   9     2120.11     1940.72     39.81 o 
  -4   3   9     1114.71     1036.89     28.28 o 
  -3   3   9       36.97       56.54      4.82 o 
  -2   3   9     1623.77     1532.80     25.47 o 
  -1   3   9      772.49      692.43     14.80 o 
   0   3   9    15269.63    16597.56    285.45 o 
   1   3   9      570.41      623.81     17.38 o 
   2   3   9     2095.67     2129.42     55.97 o 
   3   3   9      154.76      169.74     11.23 o 
   4   3   9      125.47      153.49     13.76 o 
   5   3   9      650.53      613.58     40.08 o 
   6   3   9       11.89       25.91     14.16 o 
  -7   4   9       80.36       91.83     13.10 o 
  -6   4   9       56.07       57.95      9.83 o 
  -5   4   9        5.75       11.66      5.92 o 
  -4   4   9      489.57      417.37     24.10 o 
  -3   4   9      160.60      159.30      7.14 o 
  -2   4   9     5145.26     5437.34     76.80 o 
  -1   4   9     4096.11     4178.18     59.90 o 
   0   4   9        0.83       20.31      3.89 o 
   1   4   9     1952.65     1897.16     42.67 o 
   2   4   9       99.05       98.73      7.89 o 
   3   4   9     2236.08     2184.92     74.80 o 
   4   4   9     2293.70     2332.65     64.03 o 
   5   4   9      862.08      800.63     32.56 o 
   6   4   9      174.17      173.43     26.60 o 
  -7   5   9        0.99        3.38      9.93 o 
  -6   5   9      134.97      134.47     13.64 o 
  -5   5   9      102.54      134.15     10.13 o 
  -4   5   9      189.34      174.80     10.75 o 
  -3   5   9      383.91      336.55     10.74 o 
  -2   5   9      164.84      171.44      7.09 o 
  -1   5   9      982.03      971.27     18.01 o 
   0   5   9        5.90       15.20      3.89 o 
   1   5   9        0.39        5.01      3.66 o 
   2   5   9       56.36       65.73      7.13 o 
   3   5   9     1306.44     1301.91     39.64 o 
   4   5   9      109.44      144.37     13.86 o 
   5   5   9        7.56        7.25      7.60 o 
   6   5   9        3.16       14.51     15.20 o 
  -6   6   9       62.99       66.96     11.69 o 
  -5   6   9      175.77      183.69     13.99 o 
  -4   6   9      127.11      127.95     12.67 o 
  -3   6   9     1151.09     1107.88     21.72 o 
  -2   6   9      238.56      232.09      8.27 o 
  -1   6   9      218.74      201.54     12.78 o 
   0   6   9      983.38      893.09     20.03 o 
   1   6   9       55.27       54.84      5.85 o 
   2   6   9      751.22      722.72     24.70 o 
   3   6   9     1876.48     2007.82     62.88 o 
   4   6   9     1417.54     1437.57     68.06 o 
   5   6   9     1443.58     1376.42     70.13 o 
   6   6   9      225.00      238.73     32.13 o 
  -6   7   9        0.43        0.00      7.92 o 
  -5   7   9        7.77       15.66      7.87 o 
  -4   7   9      356.91      354.68     16.66 o 
  -3   7   9      161.96      154.93      9.38 o 
  -2   7   9     2256.00     2337.17     42.26 o 
  -1   7   9      552.59      583.26     15.97 o 
   0   7   9      108.59      115.29      7.45 o 
   1   7   9       42.00       45.44      5.64 o 
   2   7   9      419.64      444.18     30.58 o 
   3   7   9     1305.04     1252.95     42.38 o 
   4   7   9      420.33      376.52     24.36 o 
   5   7   9      251.51      310.54     42.49 o 
   6   7   9       77.36       96.74     24.88 o 
  -6   8   9       61.80       66.74     12.77 o 
  -5   8   9       11.55       14.92      8.30 o 
  -4   8   9     3031.30     2971.21     79.68 o 
  -3   8   9     1485.51     1422.84     89.31 o 
  -2   8   9      113.37      114.03     19.87 o 
  -1   8   9      626.01      615.97     32.30 o 
   0   8   9     2053.75     2096.16     39.09 o 
   1   8   9     6610.56     6837.03    126.80 o 
   2   8   9     2408.66     2501.85     58.04 o 
   3   8   9      191.85      167.18     17.62 o 
   4   8   9      130.93      123.44     15.37 o 
   5   8   9      130.98      161.27     17.83 o 
  -6   9   9        0.35        9.02     12.08 o 
  -5   9   9      103.36      107.92     15.37 o 
  -4   9   9       52.49       51.70     11.11 o 
  -3   9   9     1008.69      965.51     28.16 o 
  -2   9   9       13.02       24.99      6.32 o 
  -1   9   9        7.85       20.55      7.67 o 
   0   9   9      251.16      250.47     17.34 o 
   1   9   9       64.35       55.20      8.11 o 
   2   9   9       61.51       48.02     16.24 o 
   3   9   9      158.78      187.10     13.80 o 
   4   9   9        4.63       14.08     11.23 o 
   5   9   9       51.07       50.26     13.16 o 
  -5  10   9       13.27       15.12     10.01 o 
  -4  10   9       10.79       12.72      8.26 o 
  -3  10   9       89.23      118.86     17.10 o 
  -2  10   9       29.50       50.00     12.26 o 
  -1  10   9       32.78       46.45      9.03 o 
   0  10   9     1167.69     1168.66     41.80 o 
   1  10   9       57.44       72.18     11.56 o 
   2  10   9      814.88      780.11     75.14 o 
   3  10   9      322.82      318.60     23.32 o 
   4  10   9      101.69      114.09     15.99 o 
  -5  11   9      377.79      372.22     26.75 o 
  -4  11   9       78.14       66.68     19.35 o 
  -3  11   9      437.33      429.89     23.84 o 
  -2  11   9      246.25      238.52     18.81 o 
  -1  11   9      249.69      225.66     30.23 o 
   0  11   9       14.79       32.43      9.16 o 
   1  11   9       69.72       62.92     11.80 o 
   2  11   9       83.95       89.22     14.29 o 
   3  11   9      128.75      132.12     17.22 o 
   4  11   9       17.86       20.68     20.38 o 
  -4  12   9      462.65      393.51     38.69 o 
  -3  12   9      236.80      224.40     19.66 o 
  -2  12   9      337.82      324.74     23.49 o 
  -1  12   9      144.83      166.05     18.31 o 
   0  12   9       39.87       36.48     26.60 o 
   1  12   9       35.80       31.13      9.98 o 
   2  12   9       15.39       25.11     10.23 o 
   3  12   9      592.95      612.02     51.65 o 
  -3  13   9       20.60       44.44     11.94 o 
  -2  13   9        3.03       12.36      8.75 o 
  -1  13   9      780.67      727.18     77.91 o 
   0  13   9      324.33      335.34     23.45 o 
   1  13   9        7.43       14.65     10.52 o 
   2  13   9        0.72        0.00     10.50 o 
   3  13   9        8.39        8.75     12.32 o 
  -2  14   9      225.47      243.36     21.86 o 
  -1  14   9      250.21      245.16     21.74 o 
   0  14   9        3.22       16.46     10.03 o 
   1  14   9      170.79      200.84     21.77 o 
   2  14   9      114.81      108.12     18.54 o 
  -7   0  10       10.31       20.26     12.76 o 
  -6   0  10      494.09      459.50     23.84 o 
  -5   0  10        0.28        3.11      5.18 o 
  -4   0  10     1010.08     1009.51     32.82 o 
  -3   0  10     1687.74     1577.84     43.88 o 
  -2   0  10      499.54      494.39     17.62 o 
  -1   0  10     9671.56     9551.32    204.87 o 
   0   0  10     9333.37     9349.21    200.04 o 
   1   0  10     5282.31     5331.90    117.81 o 
   2   0  10     2054.82     2037.33     51.82 o 
   3   0  10      311.84      300.23     15.55 o 
   4   0  10     4155.83     4317.89    105.37 o 
  -7   1  10        4.17       17.77     12.50 o 
  -6   1  10        5.03       11.03      6.02 o 
  -5   1  10      743.52      733.07     41.11 o 
  -4   1  10       73.42       56.52     10.71 o 
  -3   1  10       35.66       36.03      7.08 o 
  -2   1  10        2.52        6.94      3.28 o 
  -1   1  10      905.65      966.65     18.92 o 
   0   1  10      129.45      144.70      7.47 o 
   1   1  10     4296.96     4504.22     87.06 o 
   2   1  10     1021.43     1031.83     21.61 o 
   3   1  10     1440.23     1472.04     29.93 o 
   4   1  10       58.80       68.16     10.47 o 
   5   1  10       14.65        3.45     12.44 o 
  -7   2  10       10.21       38.36      9.53 o 
  -6   2  10        8.25       10.14      9.17 o 
  -5   2  10      194.62      169.85     11.03 o 
  -4   2  10      275.37      264.77     11.94 o 
  -3   2  10     1386.53     1291.67     26.57 o 
  -2   2  10     2518.34     2452.21     42.56 o 
  -1   2  10       24.64       12.80      8.71 o 
   0   2  10     2493.50     2567.28     50.62 o 
   1   2  10     5124.62     5330.25    116.43 o 
   2   2  10     1389.45     1262.60     37.78 o 
   3   2  10     1668.04     1596.55     37.44 o 
   4   2  10      207.65      220.51     16.23 o 
   5   2  10        3.18        0.00      7.45 o 
   6   2  10        5.52       17.27     15.20 o 
  -7   3  10        3.24       13.97      7.71 o 
  -6   3  10      192.29      218.91     25.60 o 
  -5   3  10       92.80       85.77      8.51 o 
  -4   3  10      178.29      175.50     10.05 o 
  -3   3  10        0.59        8.25      3.92 o 
  -2   3  10      122.93      130.02      6.10 o 
  -1   3  10     3391.40     3790.06     71.70 o 
   0   3  10      763.83      813.35     20.90 o 
   1   3  10      988.85     1009.85     34.20 o 
   2   3  10       94.63      102.85      8.29 o 
   3   3  10      828.24      793.63     26.26 o 
   4   3  10     2109.57     2056.28     58.36 o 
   5   3  10      262.97      294.68     20.64 o 
   6   3  10      425.94      467.73     26.16 o 
  -7   4  10       11.80       18.12      9.06 o 
  -6   4  10      236.24      231.42     18.17 o 
  -5   4  10       86.33       83.10      8.62 o 
  -4   4  10     2046.65     1977.59     38.94 o 
  -3   4  10     2719.00     2818.33     49.71 o 
  -2   4  10     1443.19     1384.59     24.12 o 
  -1   4  10      404.04      392.36     11.83 o 
   0   4  10       90.68      101.43      7.41 o 
   1   4  10      242.90      242.17     10.95 o 
   2   4  10     2954.86     2980.47     60.17 o 
   3   4  10     1320.02     1217.38     38.59 o 
   4   4  10       92.03      118.49     16.58 o 
   5   4  10       27.94       13.30      9.01 o 
   6   4  10        3.06        2.40     10.02 o 
  -6   5  10      665.01      685.84     26.37 o 
  -5   5  10       36.49       40.92      7.26 o 
  -4   5  10      403.46      413.53     17.67 o 
  -3   5  10      354.32      370.62     11.02 o 
  -2   5  10     3567.29     3661.85     61.19 o 
  -1   5  10     1259.84     1206.53     24.92 o 
   0   5  10        0.19        5.38      5.87 o 
   1   5  10      501.75      497.54     16.08 o 
   2   5  10     1350.84     1324.09     32.09 o 
   3   5  10       38.38       40.73      6.97 o 
   4   5  10      123.90      157.07     14.44 o 
   5   5  10      474.15      465.73     24.44 o 
   6   5  10      479.02      466.41     39.73 o 
  -6   6  10        4.90        0.00      8.09 o 
  -5   6  10      135.40      118.36     12.41 o 
  -4   6  10       63.25       56.36     10.43 o 
  -3   6  10      587.86      586.30     16.12 o 
  -2   6  10        5.16       10.79      4.51 o 
  -1   6  10     1808.09     1795.26     39.82 o 
   0   6  10      634.17      607.08     16.12 o 
   1   6  10       69.78       94.09     13.47 o 
   2   6  10      367.93      360.71     53.03 o 
   3   6  10      599.97      514.15     18.76 o 
   4   6  10       43.36       55.28     16.93 o 
   5   6  10     1210.88     1246.17     65.99 o 
   6   6  10       81.65       85.34     22.80 o 
  -6   7  10      142.65      163.75     16.16 o 
  -5   7  10     1934.43     1888.56     58.48 o 
  -4   7  10      704.82      655.03     44.91 o 
  -3   7  10      458.35      513.63     25.05 o 
  -2   7  10      312.90      307.40     11.36 o 
  -1   7  10     2608.62     2591.30     46.42 o 
   0   7  10     4259.00     4332.15     72.06 o 
   1   7  10      118.08      116.36      8.05 o 
   2   7  10        3.72        9.73      9.67 o 
   3   7  10      721.59      721.23     28.33 o 
   4   7  10       45.06       57.74     12.21 o 
   5   7  10      134.41      166.32     18.45 o 
  -6   8  10       36.03       36.16     13.38 o 
  -5   8  10       37.69       52.39     12.09 o 
  -4   8  10        8.39       12.52      7.94 o 
  -3   8  10      490.29      492.24     18.60 o 
  -2   8  10       83.56       75.60      9.67 o 
  -1   8  10      885.66      930.35     36.10 o 
   0   8  10      860.17      903.61     32.13 o 
   1   8  10      143.01      136.11     10.67 o 
   2   8  10      313.05      300.25     28.50 o 
   3   8  10       33.52       42.08      8.54 o 
   4   8  10        4.89       12.38      9.96 o 
   5   8  10      413.27      414.05     55.97 o 
  -5   9  10      820.12      781.00     34.40 o 
  -4   9  10     1437.19     1306.27     44.67 o 
  -3   9  10       97.66      113.31     10.80 o 
  -2   9  10      126.53      130.40     10.78 o 
  -1   9  10        0.90        6.13     12.78 o 
   0   9  10      300.07      281.90     18.81 o 
   1   9  10      384.40      355.68     23.84 o 
   2   9  10        6.38       11.76      6.38 o 
   3   9  10      591.35      540.85     21.79 o 
   4   9  10     1219.92     1284.15     68.23 o 
   5   9  10      245.07      257.47     24.36 o 
  -5  10  10      123.78      145.81     18.28 o 
  -4  10  10        4.87        0.00      7.47 o 
  -3  10  10      159.03      187.41     20.21 o 
  -2  10  10       43.31       45.89     12.78 o 
  -1  10  10      479.99      446.21     22.83 o 
   0  10  10      642.59      594.56     26.87 o 
   1  10  10        3.38       11.48      7.69 o 
   2  10  10      576.63      494.46     26.11 o 
   3  10  10       42.33       47.61     15.55 o 
   4  10  10       45.47       59.61     10.67 o 
  -4  11  10      168.72      240.11     30.40 o 
  -3  11  10      893.77      884.17     35.77 o 
  -2  11  10      456.63      443.28     36.45 o 
  -1  11  10      212.18      220.04     18.32 o 
   0  11  10       86.17       93.77     13.27 o 
   1  11  10        0.13        7.26      7.81 o 
   2  11  10       10.67       15.75     10.02 o 
   3  11  10       40.29       50.76     12.08 o 
   4  11  10        3.23       16.51     11.85 o 
  -4  12  10       79.73      133.70     27.64 o 
  -3  12  10        0.91       17.62     10.02 o 
  -2  12  10        0.27        2.16      8.46 o 
  -1  12  10      333.75      340.18     23.08 o 
   0  12  10      583.11      551.58     27.48 o 
   1  12  10      155.61      198.49     38.18 o 
   2  12  10      688.20      692.35     33.05 o 
   3  12  10      139.93      160.27     29.54 o 
  -3  13  10      280.01      294.50     27.12 o 
  -2  13  10      411.76      410.31     45.60 o 
  -1  13  10      159.93      165.46     18.06 o 
   0  13  10        1.04        8.54      8.51 o 
   1  13  10      148.12      149.73     17.70 o 
   2  13  10        1.41       17.74     12.58 o 
  -2  14  10      156.72      160.75     25.05 o 
  -1  14  10       77.44       66.78     13.99 o 
   0  14  10       63.37       60.99     13.30 o 
   1  14  10      271.10      289.79     24.18 o 
  -7   1  11     1035.49     1025.33     34.75 o 
  -6   1  11      887.54      892.49     27.79 o 
  -5   1  11     2793.50     2668.03     50.81 o 
  -4   1  11      315.78      304.86     11.85 o 
  -3   1  11     1164.93     1162.54     24.55 o 
  -2   1  11       14.33       17.34      5.01 o 
  -1   1  11       86.30       78.85      9.85 o 
   0   1  11       21.94       45.48     10.71 o 
   1   1  11       19.35       47.57     17.27 o 
   2   1  11       31.89       26.22      6.74 o 
   3   1  11       19.02       20.33      5.80 o 
   4   1  11      279.07      278.46     33.68 o 
   5   1  11      661.31      586.98     39.39 o 
  -7   2  11      338.62      349.50     27.80 o 
  -6   2  11      385.24      380.31     31.20 o 
  -5   2  11        0.38        8.49      5.67 o 
  -4   2  11     1694.26     1580.83     41.42 o 
  -3   2  11      259.87      246.21     10.39 o 
  -2   2  11     4269.09     4412.63     83.21 o 
  -1   2  11      216.89      211.08     12.61 o 
   0   2  11       20.07       44.57      5.07 o 
   1   2  11     2912.86     3013.15     59.25 o 
   2   2  11       75.99       82.96      7.41 o 
   3   2  11       54.64       62.73     11.06 o 
   4   2  11      119.60      136.68     38.52 o 
   5   2  11      120.90      120.92     21.42 o 
   6   2  11      102.56      136.12     23.84 o 
  -7   3  11       87.25       99.84     11.07 o 
  -6   3  11       42.78       56.77     10.97 o 
  -5   3  11        3.14       17.50      6.08 o 
  -4   3  11     1675.66     1599.60     38.52 o 
  -3   3  11     1377.63     1211.92     26.04 o 
  -2   3  11      357.93      344.65     11.23 o 
  -1   3  11       14.92       22.89      4.40 o 
   0   3  11      380.62      378.95     13.16 o 
   1   3  11        5.21       13.05      5.70 o 
   2   3  11      140.56      149.50      9.91 o 
   3   3  11        0.71        6.60      5.11 o 
   4   3  11      502.15      464.18     18.67 o 
   5   3  11      917.42      943.12     36.40 o 
   6   3  11      251.33      318.54     33.17 o 
  -6   4  11      221.63      217.67     13.59 o 
  -5   4  11      115.27      136.99     10.25 o 
  -4   4  11       17.91       12.25      5.36 o 
  -3   4  11      200.33      172.41     11.04 o 
  -2   4  11      117.90      129.30     13.13 o 
  -1   4  11      274.36      244.84     10.99 o 
   0   4  11       58.20       56.23      6.38 o 
   1   4  11     1033.30      973.99     35.59 o 
   2   4  11        1.74        8.35      4.97 o 
   3   4  11      690.76      693.21     41.80 o 
   4   4  11      169.65      167.12     12.95 o 
   5   4  11       11.83       10.96      8.29 o 
   6   4  11      137.43      213.25     20.17 o 
  -6   5  11        8.85       15.59      8.33 o 
  -5   5  11      417.82      381.92     49.75 o 
  -4   5  11        0.52        0.16      5.55 o 
  -3   5  11      131.29      126.56     13.47 o 
  -2   5  11      101.73      111.64     13.30 o 
  -1   5  11      530.94      551.43     15.14 o 
   0   5  11      381.21      382.28     13.99 o 
   1   5  11      984.59      934.99     24.73 o 
   2   5  11       13.05       24.42      5.71 o 
   3   5  11     1518.17     1519.03     37.64 o 
   4   5  11     1305.35     1207.38     33.69 o 
   5   5  11       52.14       69.81     16.76 o 
  -6   6  11      146.55      131.66     16.95 o 
  -5   6  11      659.74      681.70     30.41 o 
  -4   6  11     2340.79     2269.03     80.67 o 
  -3   6  11      716.43      688.85     21.53 o 
  -2   6  11      794.40      748.33     18.93 o 
  -1   6  11      157.78      151.26      8.54 o 
   0   6  11     2959.06     3064.61     53.75 o 
   1   6  11     3057.75     3111.55     78.94 o 
   2   6  11      267.85      250.94     14.34 o 
   3   6  11      901.03      899.63     26.55 o 
   4   6  11      513.20      501.99     25.91 o 
   5   6  11      458.97      371.05     36.28 o 
  -6   7  11      468.73      506.51     29.55 o 
  -5   7  11      133.29      134.22     16.53 o 
  -4   7  11       13.97        9.87      7.62 o 
  -3   7  11     1243.34     1122.91     35.76 o 
  -2   7  11      121.23      145.24     13.13 o 
  -1   7  11      575.59      575.21     16.49 o 
   0   7  11      210.13      220.81     10.38 o 
   1   7  11        0.42       10.93      4.87 o 
   2   7  11      241.58      246.81     28.16 o 
   3   7  11     1623.47     1500.20     71.69 o 
   4   7  11        2.80       14.43      9.50 o 
   5   7  11      136.00      142.22     18.20 o 
  -6   8  11       39.10       60.48     15.38 o 
  -5   8  11       60.69       88.53     13.80 o 
  -4   8  11      451.77      417.77     22.83 o 
  -3   8  11      910.80      923.73     27.14 o 
  -2   8  11      331.22      361.20     15.52 o 
  -1   8  11     1198.58     1192.25     31.24 o 
   0   8  11        4.40       21.67      8.81 o 
   1   8  11      204.19      210.24     22.80 o 
   2   8  11      479.27      496.89     19.75 o 
   3   8  11      197.73      190.14     14.25 o 
   4   8  11      149.91      201.52     19.52 o 
   5   8  11      334.67      322.32     25.40 o 
  -5   9  11        0.16        4.72      8.95 o 
  -4   9  11        2.43        0.00      7.18 o 
  -3   9  11      100.12      106.29     10.78 o 
  -2   9  11       43.83       58.60      8.26 o 
  -1   9  11        2.23        4.83     17.79 o 
   0   9  11      161.00      156.17     15.12 o 
   1   9  11      240.59      226.44     14.28 o 
   2   9  11       12.41       20.45     14.68 o 
   3   9  11       37.29       32.93      8.56 o 
   4   9  11        2.28       20.90     11.23 o 
  -5  10  11        0.19        3.86     10.36 o 
  -4  10  11      192.83      219.04     19.17 o 
  -3  10  11      136.42      149.30     12.91 o 
  -2  10  11     1482.80     1498.84     48.48 o 
  -1  10  11      964.60      992.85     72.03 o 
   0  10  11      117.22      128.17     20.21 o 
   1  10  11     1153.87     1175.13     42.13 o 
   2  10  11      954.35      864.91     35.89 o 
   3  10  11      734.21      736.69     27.22 o 
   4  10  11       32.20       43.81     14.86 o 
  -4  11  11       10.26       19.69     15.55 o 
  -3  11  11      126.77      143.71     16.36 o 
  -2  11  11        7.67       19.10      9.38 o 
  -1  11  11      155.07      162.88     17.97 o 
   0  11  11        6.19       21.18     14.16 o 
   1  11  11      120.12      131.81     17.45 o 
   2  11  11      195.02      181.10     18.66 o 
   3  11  11      106.03      117.34     22.11 o 
  -4  12  11       88.48      118.16     25.91 o 
  -3  12  11       52.36       49.01     13.52 o 
  -2  12  11      109.48      119.99     15.74 o 
  -1  12  11      156.43      170.12     40.08 o 
   0  12  11     2684.53     2752.26     79.03 o 
   1  12  11     1480.62     1453.14    126.62 o 
   2  12  11     1128.22     1037.50     42.34 o 
   3  12  11       31.89       21.69     12.92 o 
  -3  13  11      522.94      519.68     29.76 o 
  -2  13  11       26.83       43.70     16.93 o 
  -1  13  11       23.88       44.84     13.65 o 
   0  13  11        3.34       27.16     10.25 o 
   1  13  11        1.69       15.28     10.72 o 
   2  13  11      168.33      184.28     21.35 o 
  -1  14  11      150.95      177.59     22.80 o 
   0  14  11      212.92      223.09     46.64 o 
  -7   0  12      318.76      365.99     26.85 o 
  -6   0  12       97.22       97.08     13.47 o 
  -5   0  12       12.89       21.42      7.26 o 
  -4   0  12      619.14      585.60     23.84 o 
  -3   0  12     4526.36     4537.97    106.06 o 
  -2   0  12     3397.79     3371.60     79.81 o 
  -1   0  12      204.80      188.29     19.35 o 
   0   0  12    13019.95    13251.83    399.38 o 
   1   0  12     1572.35     1545.02     62.53 o 
   2   0  12     3921.60     3655.59    126.45 o 
   3   0  12     1600.93     1591.31     68.06 o 
   4   0  12       53.85       73.24     16.58 o 
   5   0  12       39.54       79.81     20.04 o 
   6   0  12     1031.53     1078.61     62.19 o 
  -7   1  12      182.96      222.51     19.47 o 
  -6   1  12        0.06       12.58      7.36 o 
  -5   1  12      603.74      516.26     16.98 o 
  -4   1  12       63.72       76.50      7.95 o 
  -3   1  12      271.44      285.40     10.38 o 
  -2   1  12      724.24      689.63     19.66 o 
  -1   1  12       10.77       17.89      5.18 o 
   0   1  12      940.45     1017.06     32.73 o 
   1   1  12     1607.45     1496.84     43.36 o 
   2   1  12      553.45      482.98     23.49 o 
   3   1  12       68.97       73.00     11.75 o 
   4   1  12      253.32      224.50     17.79 o 
   5   1  12      117.23       99.79     15.01 o 
   6   1  12      461.63      447.85     42.67 o 
  -7   2  12      160.27      179.52     14.17 o 
  -6   2  12      449.73      432.40     17.66 o 
  -5   2  12      160.79      183.62     15.19 o 
  -4   2  12      352.92      343.99     13.59 o 
  -3   2  12      455.45      430.13     31.61 o 
  -2   2  12     1387.09     1353.64     41.29 o 
  -1   2  12     5118.01     4880.11    379.34 o 
   0   2  12     4983.90     5086.28     94.33 o 
   1   2  12     2613.76     2635.02     60.11 o 
   2   2  12      348.13      283.50     16.24 o 
   3   2  12      187.59      168.66     14.71 o 
   4   2  12     1151.97     1023.76     37.60 o 
   5   2  12       34.26       35.86     16.76 o 
   6   2  12       14.93       11.55     10.95 o 
  -6   3  12       24.24       29.55      7.76 o 
  -5   3  12        6.14       17.73      6.27 o 
  -4   3  12      430.98      376.03     16.38 o 
  -3   3  12     1382.05     1417.09     34.25 o 
  -2   3  12     2320.04     2148.41     46.89 o 
  -1   3  12      458.50      480.33     41.29 o 
   0   3  12       79.62       86.88      7.16 o 
   1   3  12      830.99      819.43     45.60 o 
   2   3  12      780.62      756.48     28.33 o 
   3   3  12      107.81      101.94      9.84 o 
   4   3  12        8.33       13.13     11.23 o 
   5   3  12      549.97      573.38     54.24 o 
   6   3  12      399.57      418.73     39.39 o 
  -6   4  12      165.37      187.71     15.03 o 
  -5   4  12      729.48      669.54     38.35 o 
  -4   4  12       10.66       27.03     14.68 o 
  -3   4  12        4.27        7.52      7.08 o 
  -2   4  12     1615.50     1611.96     36.62 o 
  -1   4  12     1008.54      917.68     28.68 o 
   0   4  12      941.10      830.73     63.40 o 
   1   4  12        5.69       12.42      6.91 o 
   2   4  12       15.72       19.83      8.29 o 
   3   4  12       10.46        4.09      5.36 o 
   4   4  12       88.18      128.06     11.92 o 
   5   4  12      121.58      167.15     17.16 o 
  -6   5  12      328.99      350.99     34.55 o 
  -5   5  12      812.21      759.57     40.42 o 
  -4   5  12      383.67      360.75     18.66 o 
  -3   5  12      722.42      681.09     29.88 o 
  -2   5  12       27.14       49.36      9.50 o 
  -1   5  12      144.63      143.39     15.37 o 
   0   5  12      549.52      541.27     43.70 o 
   1   5  12      652.41      701.48     21.27 o 
   2   5  12       13.03       28.36     10.71 o 
   3   5  12      942.96      949.58     28.85 o 
   4   5  12     2218.98     2237.19     52.74 o 
   5   5  12      629.58      734.92     26.73 o 
  -6   6  12      232.20      215.99     20.94 o 
  -5   6  12       60.52       78.32     13.19 o 
  -4   6  12      995.85      922.79     30.40 o 
  -3   6  12      954.40      924.27     30.92 o 
  -2   6  12     1153.55     1073.93     31.61 o 
  -1   6  12       25.14       41.30      6.09 o 
   0   6  12      478.90      461.37     15.25 o 
   1   6  12       16.39       15.84      5.71 o 
   2   6  12     3961.74     4102.08     81.41 o 
   3   6  12       95.37      108.99     10.62 o 
   4   6  12       58.55       46.64     11.40 o 
   5   6  12       40.19       70.13     15.20 o 
  -6   7  12      476.05      471.75     29.13 o 
  -5   7  12      330.21      311.00     22.23 o 
  -4   7  12      389.55      395.71     24.36 o 
  -3   7  12        0.73        3.41      6.83 o 
  -2   7  12      798.62      718.30     24.36 o 
  -1   7  12     1131.88     1087.10     25.04 o 
   0   7  12      388.93      391.13     13.56 o 
   1   7  12      213.99      212.08     15.72 o 
   2   7  12      662.41      639.69     18.93 o 
   3   7  12      418.13      426.06     19.14 o 
   4   7  12      467.81      497.44     22.04 o 
   5   7  12      913.65      919.83     32.53 o 
  -5   8  12       15.34        4.85      9.13 o 
  -4   8  12      410.03      393.16     22.11 o 
  -3   8  12        7.09       11.62      7.53 o 
  -2   8  12       43.76       60.86     12.09 o 
  -1   8  12      138.96      132.73     10.74 o 
   0   8  12      420.86      413.52     14.29 o 
   1   8  12      122.55      133.66     15.89 o 
   2   8  12        9.98        6.55      6.64 o 
   3   8  12        7.04       10.73      7.28 o 
   4   8  12       10.98       19.53      8.31 o 
  -5   9  12      295.60      296.13     23.33 o 
  -4   9  12      389.17      380.69     23.36 o 
  -3   9  12       95.90      119.79     15.37 o 
  -2   9  12      348.94      355.26     16.49 o 
  -1   9  12      179.34      182.67     15.99 o 
   0   9  12      251.77      290.03     48.71 o 
   1   9  12        1.31        6.50      7.01 o 
   2   9  12      532.86      522.89     21.24 o 
   3   9  12      243.70      269.35     30.23 o 
   4   9  12       43.01       48.45     14.16 o 
  -4  10  12      325.51      318.44     28.68 o 
  -3  10  12      875.41      889.69     35.59 o 
  -2  10  12      411.91      442.84     23.32 o 
  -1  10  12     1696.46     1652.38     52.40 o 
   0  10  12      151.58      169.44     16.41 o 
   1  10  12      744.38      774.06     33.09 o 
   2  10  12     1953.13     1944.32     90.34 o 
   3  10  12      141.64      159.43     14.95 o 
   4  10  12       43.62       55.74     12.19 o 
  -4  11  12        4.23       16.93     14.16 o 
  -3  11  12       93.08       93.97     20.04 o 
  -2  11  12     1106.58     1080.69     66.85 o 
  -1  11  12      622.41      601.03     28.58 o 
   0  11  12        0.01       20.20     14.51 o 
   1  11  12      111.48      117.94     25.74 o 
   2  11  12        2.21        7.41      9.33 o 
   3  11  12      581.76      608.91     32.25 o 
  -3  12  12        9.32       28.33     16.24 o 
  -2  12  12      187.44      224.08     19.91 o 
  -1  12  12       61.28       80.35     13.87 o 
   0  12  12       44.17       70.08     12.81 o 
   1  12  12      261.33      293.71     35.59 o 
   2  12  12       15.93       44.23     13.23 o 
  -2  13  12        1.90       11.43     11.92 o 
  -1  13  12        4.49        5.43     10.19 o 
   0  13  12      122.13      154.17     18.06 o 
   1  13  12       55.33       72.54     15.03 o 
  -6   1  13       16.14       23.59      7.55 o 
  -5   1  13      114.62      138.26     11.93 o 
  -4   1  13      194.30      196.45     12.61 o 
  -3   1  13        5.07       14.02     16.24 o 
  -2   1  13      161.35      145.35     13.19 o 
  -1   1  13       73.39       73.18     14.86 o 
   0   1  13     3233.24     3173.05    119.71 o 
   1   1  13     1412.47     1250.82     39.21 o 
   2   1  13      886.63      802.73     29.93 o 
   3   1  13      635.32      540.32     31.78 o 
   4   1  13       83.24      103.56     13.80 o 
   5   1  13     1135.16     1171.98     44.34 o 
  -6   2  13      822.72      775.69     28.16 o 
  -5   2  13        2.86        6.33      7.08 o 
  -4   2  13     1064.13     1100.63     30.21 o 
  -3   2  13      484.03      491.40     17.51 o 
  -2   2  13     1514.82     1550.23     35.70 o 
  -1   2  13       70.80       65.46     10.14 o 
   0   2  13       94.96      113.07     12.09 o 
   1   2  13     1201.42     1135.06     36.64 o 
   2   2  13       43.87       47.76      9.49 o 
   3   2  13       49.89       42.13     12.26 o 
   4   2  13      151.76      163.64     16.59 o 
   5   2  13      161.05      168.23     18.15 o 
  -6   3  13      812.02      842.22     28.70 o 
  -5   3  13       74.13       80.88     12.09 o 
  -4   3  13      832.03      796.70     46.30 o 
  -3   3  13       41.67       86.63     22.46 o 
  -2   3  13      700.13      671.77     20.38 o 
  -1   3  13        0.34        7.65      4.39 o 
   0   3  13       11.52       14.54      6.54 o 
   1   3  13     2099.94     2031.25     81.19 o 
   2   3  13     1750.27     1698.54     49.58 o 
   3   3  13     1808.38     1726.30     52.02 o 
   4   3  13      750.87      748.80     31.71 o 
   5   3  13        4.29        6.80     10.71 o 
  -6   4  13      635.31      626.50     50.27 o 
  -5   4  13      572.25      562.88     24.70 o 
  -4   4  13      164.90      168.25     12.13 o 
  -3   4  13     2147.89     2099.49     92.07 o 
  -2   4  13     1392.20     1385.53     29.07 o 
  -1   4  13      840.24      764.17     31.44 o 
   0   4  13     1146.61     1192.64     41.46 o 
   1   4  13       76.28       69.91      7.59 o 
   2   4  13       86.53       83.29     10.92 o 
   3   4  13      149.12      144.01     14.46 o 
   4   4  13        0.13        4.17      7.16 o 
   5   4  13       15.29       37.53     27.64 o 
  -6   5  13       74.26      104.16     33.86 o 
  -5   5  13      110.49      145.37     23.32 o 
  -4   5  13       95.05       98.91     10.15 o 
  -3   5  13       41.72       42.48      7.64 o 
  -2   5  13        0.18       14.08      4.97 o 
  -1   5  13       18.63       29.28      5.36 o 
   0   5  13       64.71       70.87      7.92 o 
   1   5  13     1262.39     1202.19     30.74 o 
   2   5  13       15.82       30.07      6.88 o 
   3   5  13     2567.79     2567.53     56.96 o 
   4   5  13      147.51      159.31     16.19 o 
   5   5  13      105.08      187.60     28.68 o 
  -6   6  13      278.13      294.59     36.10 o 
  -5   6  13       88.67      107.50     14.71 o 
  -4   6  13      483.09      470.69     23.94 o 
  -3   6  13      283.46      338.42     17.79 o 
  -2   6  13     2039.89     2085.49     40.43 o 
  -1   6  13     1007.29     1021.98     23.94 o 
   0   6  13      324.18      332.13     12.70 o 
   1   6  13      343.86      330.33     14.63 o 
   2   6  13      324.95      310.36     15.11 o 
   3   6  13       16.97       25.08      7.30 o 
   4   6  13       37.20       57.35     12.44 o 
   5   6  13       20.94       42.15     19.00 o 
  -5   7  13       41.86       69.34     12.94 o 
  -4   7  13      118.76      103.94     14.03 o 
  -3   7  13      128.07      169.73     15.27 o 
  -2   7  13       10.35       17.89      5.36 o 
  -1   7  13      357.71      346.07     13.05 o 
   0   7  13      586.31      592.51     27.12 o 
   1   7  13      105.65       98.18      8.67 o 
   2   7  13       41.19       60.45      7.57 o 
   3   7  13      113.02      102.53     11.82 o 
   4   7  13       59.62       73.02     11.06 o 
  -5   8  13      450.31      484.08     27.93 o 
  -4   8  13     1260.60     1229.89     44.22 o 
  -3   8  13      101.43      137.88     14.90 o 
  -2   8  13       90.26       97.06      9.77 o 
  -1   8  13      213.92      218.55     13.47 o 
   0   8  13      149.90      158.61     10.14 o 
   1   8  13     1366.84     1411.56     56.14 o 
   2   8  13      253.68      278.61     16.41 o 
   3   8  13       45.93       57.98     10.03 o 
   4   8  13       15.46       11.44      8.98 o 
  -5   9  13      212.49      219.22     21.32 o 
  -4   9  13       22.56       31.82     10.12 o 
  -3   9  13      191.61      178.05     16.98 o 
  -2   9  13       45.42       57.98      8.76 o 
  -1   9  13      688.70      654.63     28.45 o 
   0   9  13      379.87      358.88     33.68 o 
   1   9  13      283.16      287.26     16.38 o 
   2   9  13       21.59       30.35     12.09 o 
   3   9  13       33.68       33.12     16.93 o 
   4   9  13      118.50      137.75     15.22 o 
  -4  10  13      165.51      206.64     19.99 o 
  -3  10  13     1253.80     1301.59     45.29 o 
  -2  10  13      652.90      628.57     55.11 o 
  -1  10  13       74.67       91.57     13.19 o 
   0  10  13      605.49      564.24     27.31 o 
   1  10  13      721.75      694.25     31.24 o 
   2  10  13     1635.97     1574.55     53.66 o 
   3  10  13       76.07       92.97     12.93 o 
  -3  11  13       20.89       34.20     15.20 o 
  -2  11  13        1.09        7.20      8.91 o 
  -1  11  13      248.18      292.08     27.47 o 
   0  11  13      479.98      448.36     24.67 o 
   1  11  13       92.39      123.16     15.86 o 
   2  11  13       14.56       20.67     10.80 o 
   3  11  13       80.78       65.30     16.10 o 
  -3  12  13      280.89      292.28     34.20 o 
  -2  12  13     1071.78     1056.26     41.65 o 
  -1  12  13      875.32      943.15     40.94 o 
   0  12  13      227.86      237.17     20.52 o 
   1  12  13      103.18       92.23     14.16 o 
   2  12  13       39.67       49.48     14.69 o 
  -1  13  13        3.34       18.52     11.07 o 
   0  13  13       52.70       76.22     14.01 o 
  -6   0  14      254.66      279.15     31.09 o 
  -5   0  14      777.79      808.78     47.33 o 
  -4   0  14     3460.69     3312.53    120.92 o 
  -3   0  14      249.71      271.55     26.26 o 
  -2   0  14      183.74      193.47     22.11 o 
  -1   0  14     7456.11     7501.55    238.04 o 
   0   0  14     3683.74     3485.61    122.30 o 
   1   0  14     2109.33     1988.62     79.12 o 
   2   0  14      665.89      599.42     36.62 o 
   3   0  14      784.28      711.70     41.80 o 
   4   0  14       92.92       86.37     20.04 o 
   5   0  14      186.77      190.71     27.64 o 
  -6   1  14       64.65       72.03     16.41 o 
  -5   1  14      800.85      758.89     69.10 o 
  -4   1  14       43.99       51.70     10.12 o 
  -3   1  14       48.10       49.75     10.33 o 
  -2   1  14       57.04       67.38     10.57 o 
  -1   1  14      846.53      832.27     30.05 o 
   0   1  14       54.63       54.10      9.59 o 
   1   1  14       21.29       18.21     11.75 o 
   2   1  14       30.51       29.97      8.65 o 
   3   1  14      222.42      216.61     17.34 o 
   4   1  14      290.41      291.03     21.73 o 
   5   1  14       41.34       45.09     12.46 o 
  -6   2  14        0.81       22.22      7.67 o 
  -5   2  14      604.09      613.19     22.65 o 
  -4   2  14       37.02       45.22     11.40 o 
  -3   2  14     1482.55     1419.52     44.34 o 
  -2   2  14       67.89       74.73     11.21 o 
  -1   2  14      685.51      642.94     26.02 o 
   0   2  14     1906.96     1857.24     52.77 o 
   1   2  14        8.31       14.21      6.79 o 
   2   2  14      709.04      598.16     25.90 o 
   3   2  14        7.97       13.86      7.38 o 
   4   2  14        2.04       11.86      7.42 o 
   5   2  14      176.27      214.67     28.33 o 
  -6   3  14       44.46       76.34     12.09 o 
  -5   3  14        7.11       21.51      6.96 o 
  -4   3  14      394.63      393.86     17.32 o 
  -3   3  14      154.59      159.38     25.57 o 
  -2   3  14       26.69       41.58     10.02 o 
  -1   3  14      226.26      224.22     16.00 o 
   0   3  14      183.62      195.72     15.15 o 
   1   3  14      355.93      344.49     18.79 o 
   2   3  14      109.55      116.84     20.04 o 
   3   3  14      513.11      451.44     23.08 o 
   4   3  14      219.24      235.32     19.39 o 
   5   3  14       34.25       61.25     13.23 o 
  -6   4  14       19.42       29.91     24.70 o 
  -5   4  14      135.32      162.15     13.39 o 
  -4   4  14       53.63       87.58      9.87 o 
  -3   4  14     2866.73     2809.92     73.76 o 
  -2   4  14     4114.89     4005.74     85.34 o 
  -1   4  14       13.55       13.68     10.54 o 
   0   4  14       13.59        9.22      7.07 o 
   1   4  14     1037.80      972.70     33.96 o 
   2   4  14     1896.66     1852.46     54.23 o 
   3   4  14      617.31      576.20     26.46 o 
   4   4  14        3.52       16.24      8.72 o 
   5   4  14      132.70      175.42     18.98 o 
  -6   5  14      104.86      120.14     20.04 o 
  -5   5  14      170.43      184.46     14.33 o 
  -4   5  14       73.13       89.27     11.23 o 
  -3   5  14       71.34       92.41      9.82 o 
  -2   5  14      208.35      203.70     10.85 o 
  -1   5  14      663.10      641.98     18.06 o 
   0   5  14       43.49       64.67     10.54 o 
   1   5  14     1835.88     1835.69     52.88 o 
   2   5  14      981.52      966.08     34.44 o 
   3   5  14      129.51      135.08     20.04 o 
   4   5  14       27.18       31.29      9.71 o 
   5   5  14      155.25      201.76     29.71 o 
  -5   6  14      111.82      147.48     16.51 o 
  -4   6  14      522.32      477.57     43.01 o 
  -3   6  14       53.93       49.69     17.27 o 
  -2   6  14     1309.48     1319.07     29.31 o 
  -1   6  14      452.24      448.57     20.56 o 
   0   6  14      125.66      119.75      8.89 o 
   1   6  14      232.91      274.86     14.17 o 
   2   6  14      188.08      200.20     16.21 o 
   3   6  14      130.15      100.88     13.27 o 
   4   6  14       19.72       21.77     15.20 o 
  -5   7  14      457.76      459.95     57.70 o 
  -4   7  14       10.58        8.56     31.61 o 
  -3   7  14       52.82       67.70     11.72 o 
  -2   7  14       48.64       51.34      7.18 o 
  -1   7  14      336.59      333.43     13.38 o 
   0   7  14        0.81        2.75      4.51 o 
   1   7  14      494.29      458.54     28.50 o 
   2   7  14      625.82      625.97     36.62 o 
   3   7  14      914.05      893.43     51.13 o 
   4   7  14      381.86      434.97     40.08 o 
  -5   8  14      368.56      419.29     55.62 o 
  -4   8  14       69.83       77.61     13.54 o 
  -3   8  14       10.82        5.00      7.77 o 
  -2   8  14      293.49      284.32     31.96 o 
  -1   8  14       32.00       35.91      7.30 o 
   0   8  14      104.47      102.80      9.03 o 
   1   8  14      914.35      874.53     52.00 o 
   2   8  14      240.79      255.27     17.79 o 
   3   8  14      330.06      293.40     22.28 o 
   4   8  14       43.56       84.97     16.85 o 
  -4   9  14      276.02      311.91     22.72 o 
  -3   9  14      128.70      167.91     23.84 o 
  -2   9  14      625.22      695.25     33.68 o 
  -1   9  14      575.75      544.45     26.11 o 
   0   9  14      407.14      444.94     24.05 o 
   1   9  14       38.69       44.42     12.78 o 
   2   9  14      371.58      379.74     29.71 o 
   3   9  14     1215.69     1335.38     79.63 o 
  -4  10  14       60.62       96.74     15.72 o 
  -3  10  14        3.67       12.44     12.09 o 
  -2  10  14       31.36       33.29     10.57 o 
  -1  10  14      461.71      482.29     25.52 o 
   0  10  14       52.02      104.53     14.07 o 
   1  10  14        8.01       21.31      9.87 o 
   2  10  14       60.20       77.51     14.51 o 
   3  10  14      259.04      291.05     19.57 o 
  -3  11  14       49.44       89.83     20.73 o 
  -2  11  14       60.59       75.50     12.74 o 
  -1  11  14      257.86      290.54     49.40 o 
   0  11  14      638.90      659.00     31.33 o 
   1  11  14      476.68      501.94     27.89 o 
   2  11  14      350.40      407.47     26.81 o 
  -2  12  14      231.44      291.36     23.08 o 
  -1  12  14        1.19        4.92      9.54 o 
   0  12  14      290.48      340.36     24.53 o 
   1  12  14      199.18      263.50     22.41 o 
  -6   1  15      250.79      258.73     21.86 o 
  -5   1  15      227.27      218.10     19.06 o 
  -4   1  15      637.67      610.07     27.59 o 
  -3   1  15     2330.50     2248.09     63.03 o 
  -2   1  15      477.13      475.05     26.60 o 
  -1   1  15       24.42       20.83      8.75 o 
   0   1  15      732.00      638.98     27.11 o 
   1   1  15     3236.71     3004.39     78.29 o 
   2   1  15     1450.37     1338.87     43.97 o 
   3   1  15      731.75      750.09     31.39 o 
   4   1  15      662.42      659.17     44.05 o 
   5   1  15        1.14       13.37     11.21 o 
  -6   2  15      302.58      346.02     24.80 o 
  -5   2  15       62.72       93.75     14.41 o 
  -4   2  15      219.71      279.66     20.26 o 
  -3   2  15        0.44        3.90      8.26 o 
  -2   2  15     2844.45     2757.50     73.04 o 
  -1   2  15     1545.79     1512.74     46.41 o 
   0   2  15        4.19        2.12      6.88 o 
   1   2  15      318.79      281.22     18.79 o 
   2   2  15      525.16      464.64     23.20 o 
   3   2  15     1022.52      881.36     91.38 o 
   4   2  15      144.27      130.13     16.59 o 
   5   2  15        6.59        7.92     10.77 o 
  -6   3  15      126.48      137.86     17.83 o 
  -5   3  15      548.97      517.49     36.10 o 
  -4   3  15      752.63      705.64     34.72 o 
  -3   3  15       57.04       57.33     11.31 o 
  -2   3  15      970.48      955.48     50.44 o 
  -1   3  15     1145.02     1074.73     36.76 o 
   0   3  15     3343.96     3237.33     82.69 o 
   1   3  15      103.10      114.58     13.07 o 
   2   3  15      246.13      233.13     17.94 o 
   3   3  15       15.18       24.38      9.04 o 
   4   3  15      814.48      813.64     44.22 o 
   5   3  15      659.57      609.05     32.29 o 
  -6   4  15      602.57      574.04     25.24 o 
  -5   4  15     1246.76     1245.52     72.21 o 
  -4   4  15     2020.14     1913.04     86.89 o 
  -3   4  15      454.69      468.83     23.33 o 
  -2   4  15        2.98        4.32      6.07 o 
  -1   4  15       24.00       21.11      9.16 o 
   0   4  15      259.01      242.84     21.94 o 
   1   4  15       73.89       76.80     11.11 o 
   2   4  15      215.72      223.31     19.17 o 
   3   4  15      275.45      252.95     26.60 o 
   4   4  15      299.97      305.55     22.34 o 
  -5   5  15        4.20       24.43      8.52 o 
  -4   5  15       72.35       69.35      9.94 o 
  -3   5  15       23.65       34.95      7.53 o 
  -2   5  15      445.72      422.23     17.56 o 
  -1   5  15     1759.01     1658.88     40.71 o 
   0   5  15       79.47       71.00     11.11 o 
   1   5  15       33.61       42.95     10.12 o 
   2   5  15      505.59      522.24     42.15 o 
   3   5  15      380.89      418.35     44.05 o 
   4   5  15      324.88      319.66     22.82 o 
  -5   6  15      678.97      644.83     39.39 o 
  -4   6  15     1327.53     1265.67     44.40 o 
  -3   6  15      406.86      406.09     17.51 o 
  -2   6  15       56.28       58.70      7.42 o 
  -1   6  15      323.51      342.89     16.49 o 
   0   6  15      179.21      171.18     12.46 o 
   1   6  15      224.86      251.48     18.17 o 
   2   6  15      345.40      359.49     21.15 o 
   3   6  15      373.14      385.79     22.72 o 
   4   6  15      438.54      469.52     41.80 o 
  -5   7  15       36.57       43.79     12.28 o 
  -4   7  15       11.00       33.48     10.46 o 
  -3   7  15      151.98      163.80     16.07 o 
  -2   7  15      305.27      342.51     20.04 o 
  -1   7  15      294.08      304.50     13.52 o 
   0   7  15       79.09       74.17      8.98 o 
   1   7  15      142.50      137.63     12.14 o 
   2   7  15      729.30      695.77     31.47 o 
   3   7  15       75.73       89.48     19.69 o 
   4   7  15      104.48       93.97     22.80 o 
  -4   8  15      227.15      248.93     20.51 o 
  -3   8  15     1294.43     1376.38     89.14 o 
  -2   8  15      890.53      884.19     27.79 o 
  -1   8  15     1174.24     1204.83     33.46 o 
   0   8  15        4.14       13.42     11.23 o 
   1   8  15        2.07       14.43      6.84 o 
   2   8  15      115.07      134.55     16.32 o 
   3   8  15       57.98       68.98     14.28 o 
  -4   9  15        8.77       13.05     10.33 o 
  -3   9  15      116.53      114.14     19.52 o 
  -2   9  15       35.50       55.72      9.20 o 
  -1   9  15       26.54       32.85      9.38 o 
   0   9  15      172.16      164.52     16.85 o 
   1   9  15      162.39      149.78     16.26 o 
   2   9  15      102.27      136.87     14.42 o 
   3   9  15      197.15      204.72     24.53 o 
  -3  10  15      385.17      468.48     36.62 o 
  -2  10  15      381.11      405.91     23.88 o 
  -1  10  15      158.67      172.36     17.68 o 
   0  10  15       45.24       72.33     12.84 o 
   1  10  15       52.95       63.37     11.85 o 
   2  10  15        2.08       17.17      9.38 o 
  -2  11  15      141.14      175.52     33.68 o 
  -1  11  15       66.33       81.98     16.58 o 
   0  11  15        8.92       30.91     10.45 o 
   1  11  15       15.91       53.91     13.30 o 
  -6   0  16      118.27      168.94     27.29 o 
  -5   0  16      327.39      345.83     33.86 o 
  -4   0  16      857.18      853.01     48.71 o 
  -3   0  16       92.26      117.12     20.04 o 
  -2   0  16      753.83      636.39     39.39 o 
  -1   0  16       29.36       42.49     14.86 o 
   0   0  16     1544.52     1443.79     65.30 o 
   1   0  16      128.22      129.90     19.69 o 
   2   0  16        3.94       31.44     12.09 o 
   3   0  16      163.70      160.31     24.18 o 
   4   0  16     1093.35     1028.51     58.39 o 
  -6   1  16      110.80      159.36     19.04 o 
  -5   1  16      246.56      291.66     22.10 o 
  -4   1  16       11.29       18.16      9.74 o 
  -3   1  16       50.84       68.53     12.43 o 
  -2   1  16     1245.40     1219.21     46.64 o 
  -1   1  16       45.27       53.42     16.41 o 
   0   1  16      669.12      627.54     27.48 o 
   1   1  16      129.50      136.91     14.28 o 
   2   1  16       25.18       31.67      9.40 o 
   3   1  16       19.07       13.43      7.91 o 
   4   1  16       73.32      101.80     15.69 o 
  -6   2  16      290.95      348.19     42.15 o 
  -5   2  16      465.24      463.50     35.76 o 
  -4   2  16      252.60      275.42     20.73 o 
  -3   2  16      208.01      244.17     32.99 o 
  -2   2  16      384.76      368.12     21.46 o 
  -1   2  16     1175.63     1171.35     39.82 o 
   0   2  16        0.66        5.01      7.57 o 
   1   2  16      114.50      106.84     20.38 o 
   2   2  16      431.90      386.56     21.73 o 
   3   2  16       24.41       38.00     10.36 o 
   4   2  16      168.03      182.58     19.05 o 
  -5   3  16      123.32      156.55     17.94 o 
  -4   3  16      230.79      250.86     20.14 o 
  -3   3  16        0.17       15.84      8.89 o 
  -2   3  16       60.46       61.53     13.82 o 
  -1   3  16      222.16      205.43     16.72 o 
   0   3  16     1165.53     1013.78     36.40 o 
   1   3  16      587.01      537.60     34.38 o 
   2   3  16      245.64      240.48     18.57 o 
   3   3  16      326.59      305.16     23.67 o 
   4   3  16        7.15        8.60      9.63 o 
  -5   4  16       68.44       99.25     21.25 o 
  -4   4  16        0.99       10.86      9.20 o 
  -3   4  16      622.09      603.15     27.81 o 
  -2   4  16      744.24      718.35     23.96 o 
  -1   4  16      850.99      868.18     32.86 o 
   0   4  16      716.24      723.00     38.87 o 
   1   4  16       53.43       78.08     12.61 o 
   2   4  16      279.91      273.79     20.73 o 
   3   4  16       65.17       56.33     11.26 o 
   4   4  16       41.71       54.59     12.95 o 
  -5   5  16      140.01      179.85     20.56 o 
  -4   5  16        0.81       18.48      9.77 o 
  -3   5  16      290.81      345.49     22.28 o 
  -2   5  16     1765.57     1807.08     43.71 o 
  -1   5  16      130.08      170.16     15.88 o 
   0   5  16        1.08        5.69     10.88 o 
   1   5  16      283.09      280.13     19.77 o 
   2   5  16      152.84      167.16     16.18 o 
   3   5  16     1124.46     1108.81     40.96 o 
   4   5  16      292.40      318.10     23.42 o 
  -5   6  16        6.92       44.22     21.07 o 
  -4   6  16      200.16      225.60     29.71 o 
  -3   6  16      681.86      661.41     29.42 o 
  -2   6  16        0.89       17.84     11.57 o 
  -1   6  16      345.78      334.67     17.38 o 
   0   6  16      101.04      101.48     11.25 o 
   1   6  16        0.09        2.12      7.38 o 
   2   6  16      218.81      187.58     49.92 o 
   3   6  16       47.92       59.63     11.85 o 
   4   6  16       51.51       58.39     20.04 o 
  -4   7  16       66.07       82.31     13.54 o 
  -3   7  16      455.76      417.35     33.51 o 
  -2   7  16      476.55      497.33     29.71 o 
  -1   7  16     1076.11     1064.98     42.15 o 
   0   7  16      574.89      631.28     22.88 o 
   1   7  16      461.59      446.94     19.36 o 
   2   7  16      343.33      362.42     34.20 o 
   3   7  16       77.96      102.61     22.46 o 
  -4   8  16       88.73       91.96     14.75 o 
  -3   8  16       51.67       69.29     15.72 o 
  -2   8  16       12.94       20.67      8.21 o 
  -1   8  16       67.40      102.96     14.16 o 
   0   8  16      109.74      123.08     12.40 o 
   1   8  16        2.22       22.06      9.63 o 
   2   8  16       21.35       32.59     11.29 o 
   3   8  16      194.99      202.66     21.92 o 
  -3   9  16       21.57       30.79     10.71 o 
  -2   9  16      154.68      196.09     14.52 o 
  -1   9  16      504.86      520.15     36.10 o 
   0   9  16     1110.13      984.64     56.66 o 
   1   9  16      766.36      722.07     48.37 o 
   2   9  16      716.07      754.45     34.87 o 
  -3  10  16      307.37      373.13     35.59 o 
  -2  10  16       71.04       90.17     14.46 o 
  -1  10  16      190.66      214.20     19.04 o 
   0  10  16      176.73      184.73     18.69 o 
   1  10  16        2.15        3.11     13.47 o 
  -1  11  16      161.36      244.06     36.28 o 
   0  11  16       16.52       39.23     11.54 o 
  -5   1  17      112.53      141.12     17.79 o 
  -4   1  17       13.84       34.25     10.01 o 
  -3   1  17      860.72      837.91     33.96 o 
  -2   1  17       27.13       43.51     10.33 o 
  -1   1  17     1256.04     1190.55     41.04 o 
   0   1  17     2016.06     1970.82     58.51 o 
   1   1  17      316.11      297.70     20.64 o 
   2   1  17      394.98      378.84     23.57 o 
   3   1  17       43.95       66.44     13.05 o 
   4   1  17      186.13      228.06     27.29 o 
  -5   2  17      628.78      580.61     29.79 o 
  -4   2  17      641.51      725.59     47.50 o 
  -3   2  17        0.51        0.59      8.22 o 
  -2   2  17      209.09      230.97     18.69 o 
  -1   2  17       39.52       50.11     10.82 o 
   0   2  17       19.65       17.84     11.23 o 
   1   2  17      572.70      538.76     26.02 o 
   2   2  17      157.10      145.20     16.07 o 
   3   2  17      334.04      302.57     33.86 o 
   4   2  17      112.68      110.75     17.30 o 
  -5   3  17      221.13      232.82     34.20 o 
  -4   3  17      748.69      738.38     33.09 o 
  -3   3  17      363.08      422.71     26.26 o 
  -2   3  17     1239.23     1156.16     40.80 o 
  -1   3  17      107.48      127.21     14.85 o 
   0   3  17        6.09       23.69      9.14 o 
   1   3  17      894.56      893.77     57.18 o 
   2   3  17       13.45       12.94     21.42 o 
   3   3  17      391.96      436.97     24.90 o 
   4   3  17       34.82       35.33     12.81 o 
  -5   4  17      331.18      325.19     24.86 o 
  -4   4  17       93.30      106.59     29.02 o 
  -3   4  17       48.84       75.93     13.65 o 
  -2   4  17       69.42       67.05     12.09 o 
  -1   4  17      162.04      181.05     16.59 o 
   0   4  17        0.13        5.14      7.45 o 
   1   4  17      447.04      399.19     23.53 o 
   2   4  17        7.04        3.45      9.33 o 
   3   4  17       70.62      106.03     14.90 o 
   4   4  17        4.02        3.16     18.66 o 
  -5   5  17       16.56       32.83     14.77 o 
  -4   5  17       41.11       34.70     15.55 o 
  -3   5  17      423.35      435.21     25.35 o 
  -2   5  17       44.16       63.16     11.83 o 
  -1   5  17      871.67      813.27     32.73 o 
   0   5  17       21.67       22.40      9.74 o 
   1   5  17       25.04       51.08     11.07 o 
   2   5  17      323.88      345.53     29.88 o 
   3   5  17        1.68       22.52      9.54 o 
  -4   6  17      301.28      265.68     32.82 o 
  -3   6  17       64.98       67.99     13.65 o 
  -2   6  17      319.33      362.22     23.20 o 
  -1   6  17      207.76      221.78     15.07 o 
   0   6  17        6.92       20.35      9.87 o 
   1   6  17      172.64      184.73     27.98 o 
   2   6  17      160.84      190.98     17.81 o 
   3   6  17        6.79       24.21     11.02 o 
  -4   7  17       94.98      117.81     25.57 o 
  -3   7  17      148.57      175.51     25.91 o 
  -2   7  17      326.89      334.91     22.83 o 
  -1   7  17      468.08      481.65     20.39 o 
   0   7  17       90.93      114.84     11.89 o 
   1   7  17       89.28       98.66     11.92 o 
   2   7  17       10.27        0.35     14.86 o 
   3   7  17       28.39       29.71     18.31 o 
  -3   8  17       82.96       84.30     21.42 o 
  -2   8  17        0.96       10.02     12.78 o 
  -1   8  17        0.16       14.51     10.02 o 
   0   8  17       23.82       38.92     10.02 o 
   1   8  17       48.66       58.97     12.39 o 
   2   8  17      230.54      259.70     22.46 o 
  -3   9  17        9.70        7.26     15.89 o 
  -2   9  17        0.89       11.06     14.86 o 
  -1   9  17       13.63       43.53     16.93 o 
   0   9  17        4.25       20.73     15.55 o 
   1   9  17      171.57      171.71     27.29 o 
  -1  10  17        2.18       23.84     16.93 o 
   0  10  17        5.18        0.00     15.20 o 
  -5   0  18      278.87      324.76     35.59 o 
  -4   0  18      495.27      477.46     37.31 o 
  -3   0  18      897.57      776.31     46.99 o 
  -2   0  18      128.58      120.92     21.07 o 
  -1   0  18      227.55      249.10     27.29 o 
   0   0  18       62.18       60.81     17.97 o 
   1   0  18      143.90      116.43     21.77 o 
   2   0  18     3474.68     3353.98    128.18 o 
   3   0  18      494.77      463.99     38.00 o 
  -5   1  18       28.40       67.32     13.72 o 
  -4   1  18       31.73       79.79     14.16 o 
  -3   1  18       92.81      107.69     15.74 o 
  -2   1  18      130.13      164.77     16.85 o 
  -1   1  18      564.72      475.60     36.79 o 
   0   1  18      113.50      117.74     23.15 o 
   1   1  18       50.25       34.75     10.52 o 
   2   1  18      145.59      122.34     15.88 o 
   3   1  18      166.96      193.62     19.41 o 
  -5   2  18      307.79      344.47     25.41 o 
  -4   2  18       81.94      113.53     16.36 o 
  -3   2  18      358.99      324.00     28.33 o 
  -2   2  18       10.68       23.30     16.76 o 
  -1   2  18        0.11       11.62      8.67 o 
   0   2  18        0.38        0.00     10.02 o 
   1   2  18      398.43      365.75     32.82 o 
   2   2  18      109.00      123.91     15.61 o 
   3   2  18      542.49      537.27     59.77 o 
  -5   3  18        8.69       25.86     13.36 o 
  -4   3  18      130.70      140.90     17.54 o 
  -3   3  18        1.02        0.00     10.02 o 
  -2   3  18      143.86      162.56     17.32 o 
  -1   3  18       36.89       45.32     19.17 o 
   0   3  18      219.55      214.55     18.79 o 
   1   3  18       33.04       39.67     10.99 o 
   2   3  18      377.93      342.78     23.20 o 
   3   3  18      436.54      440.24     27.72 o 
  -4   4  18       97.98       89.78     15.83 o 
  -3   4  18      234.51      214.69     19.66 o 
  -2   4  18      137.67      143.17     16.35 o 
  -1   4  18      143.26      153.01     19.35 o 
   0   4  18      503.97      501.34     25.65 o 
   1   4  18      220.83      231.91     19.41 o 
   2   4  18       47.93       52.15     11.75 o 
   3   4  18       29.74       10.55     13.13 o 
  -4   5  18      862.59      857.57     37.24 o 
  -3   5  18       64.30       46.97     14.16 o 
  -2   5  18       71.79       98.10     14.29 o 
  -1   5  18      223.07      305.41     24.53 o 
   0   5  18     1807.67     1732.79    117.98 o 
   1   5  18     1953.37     1842.48     80.84 o 
   2   5  18      770.78      823.60     35.05 o 
   3   5  18        7.81       20.16     10.12 o 
  -4   6  18       44.20       45.60     22.46 o 
  -3   6  18      200.56      222.66     20.86 o 
  -2   6  18       16.47       12.76     13.47 o 
  -1   6  18       59.68       55.07      9.84 o 
   0   6  18        5.65       13.47      9.59 o 
   1   6  18        6.07       30.13     21.07 o 
   2   6  18      186.08      188.98     18.88 o 
  -3   7  18      727.71      634.66     44.57 o 
  -2   7  18      758.48      725.49     32.49 o 
  -1   7  18     1045.27     1058.63     32.63 o 
   0   7  18      677.68      663.91     60.11 o 
   1   7  18      472.05      571.81     23.45 o 
   2   7  18      134.16      148.56     25.22 o 
  -3   8  18       25.24       12.44     17.62 o 
  -2   8  18       63.29       73.24     19.35 o 
  -1   8  18       86.36      106.06     15.55 o 
   0   8  18       56.67       75.48     11.93 o 
   1   8  18       54.52       69.33     13.76 o 
  -2   9  18      690.80      705.48     47.68 o 
  -1   9  18      247.78      381.42     37.31 o 
   0   9  18      157.72      168.94     28.68 o 
  -4   1  19     1795.06     1723.90    114.36 o 
  -3   1  19     1659.31     1636.34     53.99 o 
  -2   1  19      136.13      193.24     26.26 o 
  -1   1  19       88.82       98.63     14.50 o 
   0   1  19       33.10       22.59     10.38 o 
   1   1  19      732.84      718.82     32.48 o 
   2   1  19      350.80      342.09     37.49 o 
   3   1  19      157.91      183.87     20.64 o 
  -4   2  19       61.70       73.92     13.52 o 
  -3   2  19        2.42        4.53     10.12 o 
  -2   2  19       19.62       25.07     10.23 o 
  -1   2  19      529.18      545.34     27.85 o 
   0   2  19      654.70      596.66     29.07 o 
   1   2  19      559.30      614.52     29.56 o 
   2   2  19      457.72      404.14     45.95 o 
   3   2  19       12.68       12.09     10.99 o 
  -4   3  19        5.13        3.42     12.25 o 
  -3   3  19       52.26       49.42     14.68 o 
  -2   3  19      268.01      263.43     33.68 o 
  -1   3  19     1058.16     1065.02     40.30 o 
   0   3  19      375.35      353.38     24.06 o 
   1   3  19       64.63       64.15     12.94 o 
   2   3  19       44.04       39.74     12.08 o 
   3   3  19       13.06       20.09     12.09 o 
  -4   4  19        1.66       22.14     12.70 o 
  -3   4  19       45.52       64.78     14.41 o 
  -2   4  19      198.87      218.26     28.33 o 
  -1   4  19      308.49      338.07     23.93 o 
   0   4  19       39.19       44.76     11.66 o 
   1   4  19       31.09       69.28     13.41 o 
   2   4  19       30.80       38.61     11.94 o 
  -4   5  19        4.83       20.23     22.46 o 
  -3   5  19       15.88       29.79     20.38 o 
  -2   5  19      293.68      338.70     23.57 o 
  -1   5  19      126.29      128.69     16.37 o 
   0   5  19      158.18      153.82     17.22 o 
   1   5  19      128.71      152.93     16.72 o 
   2   5  19      285.44      309.97     24.01 o 
  -3   6  19       35.08       35.41     14.60 o 
  -2   6  19      313.06      297.54     22.72 o 
  -1   6  19      308.84      355.69     19.54 o 
   0   6  19       17.43        7.40      9.98 o 
   1   6  19        4.14       13.70      9.37 o 
   2   6  19       22.40       33.51     12.54 o 
  -2   7  19      204.42      192.55     20.37 o 
  -1   7  19        2.57       11.08      9.39 o 
   0   7  19       34.84       31.45      9.70 o 
   1   7  19      385.84      401.07     21.59 o 
  -1   8  19        1.10       23.49     11.06 o 
   0   8  19      565.27      573.65     30.64 o 
  -4   0  20      723.52      715.16     48.37 o 
  -3   0  20      708.07      676.12     46.30 o 
  -2   0  20       35.10       81.19     20.04 o 
  -1   0  20        5.00        5.18     11.75 o 
   0   0  20        1.69       10.36     14.16 o 
   1   0  20       88.15       82.92     21.42 o 
   2   0  20       51.83       43.53     19.35 o 
  -4   1  20       10.02       40.13     11.59 o 
  -3   1  20       12.62       19.93     11.06 o 
  -2   1  20      238.51      251.94     21.35 o 
  -1   1  20      172.94      174.03     24.36 o 
   0   1  20       37.78       45.20     11.96 o 
   1   1  20       44.27       76.68     14.51 o 
   2   1  20       60.21       61.44     16.76 o 
  -4   2  20        5.24       42.98     12.21 o 
  -3   2  20      110.44       92.45     16.61 o 
  -2   2  20        0.47       17.60     13.30 o 
  -1   2  20      442.05      510.02     52.00 o 
   0   2  20       69.55       96.00     15.26 o 
   1   2  20      250.33      250.26     21.74 o 
   2   2  20      668.48      677.02     41.46 o 
  -3   3  20        5.99        9.28     11.85 o 
  -2   3  20       66.36       86.25     14.90 o 
  -1   3  20        3.61       40.59     12.21 o 
   0   3  20        0.38        0.00     10.02 o 
   1   3  20      189.97      198.06     19.96 o 
   2   3  20      362.31      334.85     37.14 o 
  -3   4  20      306.79      343.87     30.75 o 
  -2   4  20       26.90       42.14     12.61 o 
  -1   4  20       34.21       49.34     13.07 o 
   0   4  20      148.13      178.13     24.88 o 
   1   4  20      290.95      266.94     31.96 o 
   2   4  20      440.70      464.68     41.46 o 
  -3   5  20      379.52      460.13     29.89 o 
  -2   5  20     1352.80     1359.49     69.79 o 
  -1   5  20      468.80      499.73     28.53 o 
   0   5  20        6.55        0.00      9.96 o 
   1   5  20       16.60       26.44     11.85 o 
  -2   6  20        1.83       28.63     12.64 o 
  -1   6  20      157.29      172.83     15.65 o 
   0   6  20       39.74       34.15     12.19 o 
   1   6  20      190.01      214.97     27.47 o 
  -1   7  20      278.43      274.34     22.63 o 
  -3   1  21      335.85      381.84     39.04 o 
  -2   1  21      529.44      501.79     27.84 o 
  -1   1  21      359.04      371.45     26.19 o 
   0   1  21       86.96      102.87     16.84 o 
   1   1  21        7.63        9.44     11.26 o 
  -3   2  21      129.28      140.24     19.90 o 
  -2   2  21     1230.02     1185.33     61.32 o 
  -1   2  21      337.49      322.34     24.92 o 
   0   2  21        0.19       14.81     11.45 o 
   1   2  21       11.01       26.46     22.11 o 
  -2   3  21      237.85      234.74     22.55 o 
  -1   3  21       68.77       63.91     14.60 o 
   0   3  21      104.40      116.12     23.15 o 
   1   3  21       93.95       94.94     16.13 o 
  -2   4  21       62.90       61.60     15.15 o 
  -1   4  21      468.44      473.76     29.92 o 
   0   4  21      297.04      274.86     23.57 o 
  -1   5  21      104.43      132.35     26.60 o 
   0   5  21      178.75      215.43     21.62 o 
  -1   0  22       24.63       25.91     16.24 o 
   0   0  22      274.37      258.77     35.59 o 
  -1   1  22       58.42       85.71     16.46 o 
   0   1  22       62.95       58.69     16.13 o 
  -1   2  22      177.16      223.53     22.84 o 
                                                 
